# Supplementary material for: Monitoring of cardiovascular physiology augmented by a patient-specific biomechanical model during general anesthesia. A proof of concept study
Source: PLoS One. 2020 May 14;15(5):e0232830. doi: 10.1371/journal.pone.0232830 (PMC7224549; doi:10.1371/journal.pone.0232830)
Supplement: S1 File — (ZIP) [file pone.0232830.s001.zip]

Archive with 3 entries (2 files):
- S1_file.txt
- __MACOSX/
- __MACOSX/._S1_file.txt
