# Supplementary material for: Monitoring of cardiovascular physiology augmented by a patient-specific biomechanical model during general anesthesia. A proof of concept study
Source: PLoS One. 2020 May 14;15(5):e0232830. doi: 10.1371/journal.pone.0232830 (PMC7224549; doi:10.1371/journal.pone.0232830)
Supplement: S1 File — (ZIP) [file pone.0232830.s001.zip › S1_file.txt]

PLoS One Supporting Information S1 File

Article title: Monitoring of cardiovascular physiology augmented by a patient-specific biomechanical model during general anesthesia. A proof of concept study.
Authors: Arthur Le Gall,  Fabrice Vallee, Kuberan Pushparajah, Tarique Hussain, Alexandre Mebazaa, Dominique Chapelle, Etienne Gayat, Radomir Chabiniok


This file contains data for all subjects as used in the study.

Subject #1 Base
LV EDV = 106 mL; LV ESV = 53 mL; LV mass = 103 g
time (s)	0.000000	0.008000	0.016000	0.024000	0.032000	0.040000	0.048000	0.056000	0.064000	0.072000	0.080000	0.088000	0.096000	0.104000	0.112000	0.120000	0.128000	0.136000	0.144000	0.152000	0.160000	0.168000	0.176000	0.184000	0.192000	0.200000	0.208000	0.216000	0.224000	0.232000	0.240000	0.248000	0.256000	0.264000	0.272000	0.280000	0.288000	0.296000	0.304000	0.312000	0.320000	0.328000	0.336000	0.344000	0.352000	0.360000	0.368000	0.376000	0.384000	0.392000	0.400000	0.408000	0.416000	0.424000	0.432000	0.440000	0.448000	0.456000	0.464000	0.472000	0.480000	0.488000	0.496000	0.504000	0.512000	0.520000	0.528000	0.536000	0.544000	0.552000	0.560000	0.568000	0.576000	0.584000	0.592000	0.600000	0.609000	0.617000	0.625000	0.633000	0.641000	0.649000	0.657000	0.665000	0.673000	0.681000	0.689000	0.697000	0.705000	0.713000	0.721000	0.729000	0.737000	0.745000	0.753000	0.761000	0.769000	0.777000	0.785000	0.793000	0.801000	0.809000	0.817000	0.825000	0.833000	0.841000	0.849000	0.857000	0.865000	0.873000	0.881000	0.889000	0.897000	0.905000	0.913000	0.921000	0.929000	0.937000	0.945000	0.953000	0.961000	0.969000	0.977000	0.985000	0.993000	1.001000	1.009000	1.017000	1.025000	1.033000	1.041000	1.049000	1.057000	1.065000	1.073000	1.081000	1.089000	1.097000	1.105000	1.113000	1.121000	1.129000	1.137000	1.145000	1.153000	1.161000	1.169000	1.177000	1.185000	1.193000	1.201000	1.209000	1.217000	1.225000	1.233000	1.241000	1.249000	1.257000	1.265000	1.273000	1.281000	1.289000	1.297000	1.305000	1.313000	1.321000	1.329000	1.337000	1.345000	1.353000	1.361000	1.369000	1.377000	1.385000	1.393000	1.401000	1.409000	1.417000	1.425000	1.433000	1.441000	1.449000	1.457000	1.465000	1.473000	1.481000	1.489000	1.497000	1.505000	1.513000	1.521000	1.529000	1.537000	1.545000	1.553000	1.561000	1.569000	1.577000	1.585000	1.593000	1.601000	1.609000	1.617000	1.625000	1.633000	1.641000	1.649000	1.657000	1.665000	1.673000	1.681000	1.689000	1.697000	1.705000	1.713000	1.721000	1.729000	1.737000	1.745000	1.753000	1.761000	1.769000	1.777000	1.785000	1.793000	1.801000	1.809000	1.817000	1.825000	1.833000	1.841000	1.849000	1.857000	1.865000	1.873000	1.881000	1.889000	1.897000	1.905000	1.913000	1.921000	1.929000	1.937000	1.945000	1.953000	1.961000	1.969000	1.977000	1.985000	1.993000	2.001000	2.009000	2.017000	2.025000	2.033000	2.041000	2.049000	2.057000	2.065000	2.073000	2.081000	2.089000	2.097000	2.105000	2.113000	2.121000	2.129000	2.137000	2.145000	2.153000	2.161000	2.169000	2.177000	2.185000	2.193000	2.201000	2.209000	2.217000	2.225000	2.233000	2.241000	2.249000	2.257000	2.265000	2.273000	2.281000	2.289000	2.297000	2.305000	2.313000	2.321000	2.329000	2.337000	2.345000	2.353000	2.361000	2.369000	2.377000	2.385000	2.393000	2.401000	2.409000	2.417000	2.425000	2.433000	2.441000	2.449000	2.457000	2.465000	2.473000	2.481000	2.489000	2.497000	2.505000	2.513000	2.521000	2.529000	2.537000	2.545000	2.553000	2.561000	2.569000	2.577000	2.585000	2.593000	2.601000
pressure_aorta_proximal (mmHg)	70.562000	70.625000	70.938000	71.812000	73.500000	76.312000	80.312000	85.188000	90.438000	95.562000	100.125000	103.875000	106.688000	108.500000	109.250000	109.000000	107.938000	106.188000	104.000000	101.500000	98.875000	96.312000	93.875000	91.750000	89.938000	88.625000	87.750000	87.375000	87.438000	87.688000	88.000000	88.000000	87.625000	86.750000	85.438000	84.062000	82.812000	82.000000	81.625000	81.625000	81.875000	82.188000	82.500000	82.750000	83.000000	83.250000	83.500000	83.688000	83.875000	83.875000	83.750000	83.500000	83.062000	82.500000	81.938000	81.312000	80.688000	80.062000	79.438000	78.812000	78.250000	77.812000	77.438000	77.125000	76.875000	76.688000	76.562000	76.438000	76.312000	76.188000	76.062000	75.938000	75.750000	75.562000	75.375000	75.125000	74.938000	74.688000	74.438000	74.250000	74.000000	73.750000	73.562000	73.312000	73.125000	72.938000	72.812000	72.688000	72.625000	72.562000	72.562000	72.500000	72.375000	72.188000	71.938000	71.688000	71.375000	71.125000	70.875000	70.625000	70.438000	70.188000	69.938000	69.688000	69.438000	69.188000	68.938000	68.750000	68.625000	68.688000	68.812000	69.312000	70.438000	72.500000	75.750000	80.125000	85.250000	90.562000	95.688000	100.062000	103.562000	106.000000	107.500000	108.000000	107.625000	106.312000	104.375000	101.938000	99.312000	96.500000	93.812000	91.375000	89.250000	87.562000	86.438000	85.750000	85.688000	85.938000	86.438000	86.812000	86.875000	86.500000	85.688000	84.375000	83.000000	81.875000	81.188000	80.938000	81.062000	81.250000	81.500000	81.750000	81.938000	82.125000	82.312000	82.500000	82.625000	82.688000	82.688000	82.562000	82.312000	82.000000	81.562000	81.000000	80.438000	79.875000	79.312000	78.750000	78.250000	77.812000	77.375000	77.000000	76.688000	76.438000	76.188000	76.000000	75.875000	75.688000	75.625000	75.500000	75.312000	75.125000	74.938000	74.750000	74.562000	74.312000	74.125000	73.875000	73.625000	73.375000	73.125000	72.938000	72.750000	72.625000	72.500000	72.375000	72.250000	72.125000	72.062000	72.062000	72.000000	71.875000	71.688000	71.500000	71.250000	71.000000	70.750000	70.500000	70.250000	70.000000	69.750000	69.500000	69.312000	69.062000	68.812000	68.500000	68.312000	68.250000	68.312000	68.562000	69.188000	70.500000	72.875000	76.500000	81.250000	86.688000	92.312000	97.562000	102.000000	105.375000	107.688000	108.938000	109.312000	108.812000	107.562000	105.688000	103.312000	100.750000	98.125000	95.562000	93.250000	91.312000	89.812000	88.812000	88.375000	88.438000	88.688000	89.062000	89.250000	89.250000	89.000000	88.375000	87.312000	86.062000	84.812000	83.750000	83.125000	82.875000	82.812000	82.875000	83.000000	83.188000	83.375000	83.625000	83.875000	84.125000	84.375000	84.500000	84.562000	84.500000	84.312000	84.000000	83.562000	83.000000	82.312000	81.688000	81.000000	80.438000	79.875000	79.375000	78.938000	78.500000	78.188000	77.938000	77.812000	77.688000	77.625000	77.562000	77.562000	77.500000	77.375000	77.250000	77.062000	76.875000	76.562000	76.312000	76.062000	75.812000	75.625000	75.438000	75.250000	75.062000	74.875000	74.688000	74.625000	74.500000	74.438000	74.438000	74.438000	74.375000	74.375000	74.250000	74.000000	73.750000	73.500000	73.250000	73.000000	72.750000	72.500000	72.250000	71.938000	71.688000	71.438000	71.188000	70.875000	70.688000
velocity_aorta_distal (cm/s)	0.000000	10.964000	21.928000	32.892000	43.856000	55.069000	66.282000	77.496000	88.709000	90.951000	93.194000	95.437000	97.679000	94.938000	92.197000	89.456000	86.715000	83.476000	80.237000	76.997000	73.758000	70.518000	67.279000	64.040000	60.800000	57.063000	53.325000	49.587000	45.849000	35.882000	25.915000	15.948000	5.980000	4.485000	2.990000	1.495000	0.000000	0.000000	0.000000	0.000000	0.000000	0.000000	0.000000	0.000000	0.000000	0.000000	0.000000	0.000000	0.000000	0.000000	0.000000	0.000000	0.000000	0.000000	0.000000	0.000000	0.000000	0.000000	0.000000	0.000000	0.000000	0.000000	0.000000	0.000000	0.000000	0.000000	0.000000	0.000000	0.000000	0.000000	0.000000	0.000000	0.000000	0.000000	0.000000	0.000000	0.000000	0.000000	0.000000	0.000000	0.000000	0.000000	0.000000	0.000000	0.000000	0.000000	0.000000	0.000000	0.000000	0.000000	0.000000	0.000000	0.000000	0.000000	0.000000	0.000000	0.000000	0.000000	0.000000	0.000000	0.000000	0.000000	0.000000	0.000000	0.000000	0.000000	0.000000	0.000000	0.000000	10.466000	20.931000	31.397000	41.863000	53.823000	65.784000	77.745000	89.705000	92.945000	96.184000	99.424000	102.663000	100.171000	97.679000	95.188000	92.696000	87.961000	83.227000	78.492000	73.758000	70.518000	67.279000	64.040000	60.800000	56.564000	52.328000	48.092000	43.856000	40.367000	36.879000	33.390000	29.902000	22.426000	14.951000	7.475000	0.000000	0.000000	0.000000	0.000000	0.000000	0.000000	0.000000	0.000000	0.000000	0.000000	0.000000	0.000000	0.000000	0.000000	0.000000	0.000000	0.000000	0.000000	0.000000	0.000000	0.000000	0.000000	0.000000	0.000000	0.000000	0.000000	0.000000	0.000000	0.000000	0.000000	0.000000	0.000000	0.000000	0.000000	0.000000	0.000000	0.000000	0.000000	0.000000	0.000000	0.000000	0.000000	0.000000	0.000000	0.000000	0.000000	0.000000	0.000000	0.000000	0.000000	0.000000	0.000000	0.000000	0.000000	0.000000	0.000000	0.000000	0.000000	0.000000	0.000000	0.000000	0.000000	0.000000	0.000000	0.000000	0.000000	0.000000	0.000000	0.000000	0.000000	0.000000	0.000000	0.000000	3.239000	6.479000	9.718000	12.957000	30.400000	47.843000	65.286000	82.728000	86.964000	91.201000	95.437000	99.673000	99.424000	99.174000	98.925000	98.676000	94.440000	90.204000	85.968000	81.732000	78.991000	76.250000	73.509000	70.768000	66.282000	61.797000	57.312000	52.827000	49.587000	46.348000	43.108000	39.869000	30.400000	20.931000	11.462000	1.993000	1.495000	0.997000	0.498000	0.000000	0.000000	0.000000	0.000000	0.000000	0.000000	0.000000	0.000000	0.000000	0.000000	0.000000	0.000000	0.000000	0.000000	0.000000	0.000000	0.000000	0.000000	0.000000	0.000000	0.000000	1.993000	3.987000	5.980000	7.974000	7.226000	6.479000	5.731000	4.984000	3.738000	2.492000	1.246000	0.000000	0.000000	0.000000	0.000000	0.000000	0.000000	0.000000	0.000000	0.000000	0.000000	0.000000	0.000000	0.000000	0.000000	0.000000	0.000000	0.000000	0.000000	0.000000	0.000000	0.000000	0.000000	0.000000	0.000000	0.000000	0.000000	0.000000	0.000000	0.000000	0.000000	0.000000	0.000000	0.000000	0.000000	0.000000	0.000000	0.000000	2.492000

Subject #2 Base
LV EDV = 142 mL; LV ESV = 71 mL; LV mass = 120 g
time (s)	0.000000	0.008000	0.016000	0.024000	0.032000	0.040000	0.048000	0.056000	0.064000	0.072000	0.080000	0.088000	0.096000	0.104000	0.112000	0.120000	0.128000	0.136000	0.144000	0.152000	0.160000	0.168000	0.176000	0.184000	0.192000	0.200000	0.208000	0.216000	0.224000	0.232000	0.240000	0.248000	0.256000	0.264000	0.272000	0.280000	0.288000	0.296000	0.304000	0.312000	0.320000	0.328000	0.336000	0.344000	0.352000	0.360000	0.368000	0.376000	0.384000	0.392000	0.400000	0.408000	0.416000	0.424000	0.432000	0.440000	0.448000	0.456000	0.464000	0.472000	0.480000	0.488000	0.496000	0.504000	0.512000	0.520000	0.528000	0.536000	0.544000	0.552000	0.560000	0.568000	0.576000	0.584000	0.592000	0.600000	0.609000	0.617000	0.625000	0.633000	0.641000	0.649000	0.657000	0.665000	0.673000	0.681000	0.689000	0.697000	0.705000	0.713000	0.721000	0.729000	0.737000	0.745000	0.753000	0.761000	0.769000	0.777000	0.785000	0.793000	0.801000	0.809000	0.817000	0.825000	0.833000	0.841000	0.849000	0.857000	0.865000	0.873000	0.881000	0.889000	0.897000	0.905000	0.913000	0.921000	0.929000	0.937000	0.945000	0.953000	0.961000	0.969000	0.977000	0.985000	0.993000	1.001000	1.009000	1.017000	1.025000	1.033000	1.041000	1.049000	1.057000	1.065000	1.073000	1.081000	1.089000	1.097000	1.105000	1.113000	1.121000	1.129000	1.137000	1.145000	1.153000	1.161000	1.169000	1.177000	1.185000	1.193000	1.201000	1.209000	1.217000	1.225000	1.233000	1.241000	1.249000	1.257000	1.265000	1.273000	1.281000	1.289000	1.297000	1.305000	1.313000	1.321000	1.329000	1.337000	1.345000	1.353000	1.361000	1.369000	1.377000	1.385000	1.393000	1.401000	1.409000	1.417000	1.425000	1.433000	1.441000	1.449000	1.457000	1.465000	1.473000	1.481000	1.489000	1.497000	1.505000	1.513000	1.521000	1.529000	1.537000	1.545000	1.553000	1.561000	1.569000	1.577000	1.585000	1.593000	1.601000	1.609000	1.617000	1.625000	1.633000	1.641000	1.649000	1.657000	1.665000	1.673000	1.681000	1.689000	1.697000	1.705000	1.713000	1.721000	1.729000	1.737000	1.745000	1.753000	1.761000	1.769000	1.777000	1.785000	1.793000	1.801000	1.809000	1.817000	1.825000	1.833000	1.841000	1.849000	1.857000	1.865000	1.873000	1.881000	1.889000	1.897000	1.905000	1.913000	1.921000	1.929000	1.937000	1.945000	1.953000	1.961000	1.969000	1.977000	1.985000	1.993000	2.001000	2.009000	2.017000	2.025000	2.033000	2.041000	2.049000	2.057000	2.065000	2.073000	2.081000	2.089000	2.097000	2.105000	2.113000	2.121000	2.129000	2.137000	2.145000	2.153000	2.161000	2.169000	2.177000	2.185000	2.193000	2.201000	2.209000	2.217000	2.225000	2.233000	2.241000	2.249000	2.257000	2.265000	2.273000	2.281000	2.289000	2.297000	2.305000	2.313000	2.321000	2.329000	2.337000	2.345000	2.353000	2.361000	2.369000	2.377000	2.385000	2.393000	2.401000	2.409000	2.417000	2.425000	2.433000	2.441000	2.449000	2.457000	2.465000	2.473000	2.481000	2.489000	2.497000	2.505000	2.513000	2.521000	2.529000	2.537000	2.545000	2.553000	2.561000	2.569000	2.577000	2.585000	2.593000	2.601000	2.609000	2.617000	2.625000	2.633000	2.641000	2.649000	2.657000	2.665000	2.673000	2.681000	2.689000	2.697000	2.705000	2.713000	2.721000	2.729000	2.737000	2.745000	2.753000	2.761000	2.769000	2.777000	2.785000	2.793000	2.801000	2.809000	2.817000	2.825000	2.834000	2.842000	2.850000	2.858000	2.866000	2.874000	2.882000	2.890000	2.898000	2.906000	2.914000	2.922000	2.930000	2.938000	2.946000	2.954000	2.962000	2.970000	2.978000	2.986000	2.994000	3.002000	3.010000	3.018000	3.026000	3.034000	3.042000	3.050000	3.058000	3.066000	3.074000	3.082000	3.090000	3.098000	3.106000	3.114000	3.122000	3.130000	3.138000	3.146000	3.154000	3.162000	3.170000	3.178000	3.186000	3.194000	3.202000	3.210000	3.218000	3.226000	3.234000	3.242000	3.250000	3.258000	3.266000	3.274000	3.282000	3.290000	3.298000	3.306000	3.314000	3.322000	3.330000	3.338000	3.346000	3.354000	3.362000	3.370000	3.378000	3.386000	3.394000	3.402000	3.410000	3.418000	3.426000	3.434000	3.442000	3.450000	3.458000	3.466000	3.474000	3.482000	3.490000	3.498000	3.506000	3.514000	3.522000	3.530000	3.538000	3.546000	3.554000	3.562000	3.570000	3.578000	3.586000	3.594000	3.602000	3.610000	3.618000	3.626000	3.634000	3.642000	3.650000	3.658000	3.666000	3.674000	3.682000	3.690000	3.698000	3.706000	3.714000	3.722000	3.730000	3.738000	3.746000	3.754000	3.762000	3.770000	3.778000	3.786000	3.794000	3.802000	3.810000	3.818000	3.826000	3.834000	3.842000	3.850000	3.858000	3.866000	3.874000	3.882000	3.890000	3.898000	3.906000	3.914000	3.922000	3.930000	3.938000	3.946000	3.954000	3.962000	3.970000	3.978000	3.986000	3.994000	4.002000	4.010000	4.018000	4.026000	4.034000	4.042000	4.050000	4.058000	4.066000	4.074000	4.082000	4.090000	4.098000	4.106000	4.114000	4.122000	4.130000	4.138000	4.146000	4.154000	4.162000	4.170000	4.178000	4.186000	4.194000	4.202000	4.210000	4.218000	4.226000	4.234000	4.242000	4.250000	4.258000	4.266000	4.274000	4.282000	4.290000	4.298000	4.306000	4.314000	4.322000	4.330000	4.338000	4.346000	4.354000	4.362000	4.370000	4.378000	4.386000	4.394000	4.402000	4.410000	4.418000	4.426000	4.434000	4.442000	4.450000	4.458000	4.466000	4.474000	4.482000	4.490000	4.498000	4.506000	4.514000	4.522000	4.530000	4.538000	4.546000	4.554000	4.562000	4.570000	4.578000	4.586000	4.594000	4.602000	4.610000	4.618000	4.626000	4.634000	4.642000	4.650000	4.658000	4.666000	4.674000	4.682000	4.690000	4.698000	4.706000	4.714000	4.722000	4.730000	4.738000	4.746000	4.754000	4.762000	4.770000	4.778000	4.786000	4.794000	4.802000	4.810000	4.818000	4.826000	4.834000	4.842000	4.850000	4.858000	4.866000	4.874000	4.882000	4.890000	4.898000	4.906000	4.914000	4.922000	4.930000	4.938000	4.946000	4.954000	4.962000	4.970000	4.978000	4.986000	4.994000	5.002000	5.010000	5.018000	5.026000	5.034000	5.042000	5.051000	5.059000	5.067000	5.075000	5.083000	5.091000	5.099000	5.107000	5.115000	5.123000	5.131000	5.139000	5.147000	5.155000	5.163000	5.171000	5.179000	5.187000	5.195000	5.203000	5.211000	5.219000	5.227000	5.235000	5.243000	5.251000	5.259000	5.267000	5.275000	5.283000	5.291000	5.299000	5.307000	5.315000	5.323000	5.331000	5.339000	5.347000	5.355000	5.363000	5.371000	5.379000	5.387000	5.395000	5.403000	5.411000	5.419000	5.427000	5.435000	5.443000	5.451000	5.459000	5.467000	5.475000	5.483000	5.491000	5.499000	5.507000	5.515000	5.523000	5.531000	5.539000	5.547000	5.555000	5.563000	5.571000	5.579000	5.587000	5.595000	5.603000	5.611000	5.619000	5.627000	5.635000	5.643000	5.651000	5.659000	5.667000	5.675000	5.683000	5.691000	5.699000	5.707000	5.715000	5.723000	5.731000	5.739000	5.747000	5.755000	5.763000	5.771000	5.779000	5.787000	5.795000	5.803000	5.811000	5.819000	5.827000	5.835000	5.843000	5.851000	5.859000	5.867000	5.875000	5.883000	5.891000	5.899000	5.907000	5.915000	5.923000	5.931000	5.939000	5.947000	5.955000	5.963000	5.971000	5.979000	5.987000	5.995000	6.003000	6.011000	6.019000	6.027000	6.035000	6.043000	6.051000	6.059000	6.067000	6.075000	6.083000	6.091000	6.099000	6.107000	6.115000	6.123000	6.131000	6.139000	6.147000	6.155000	6.163000	6.171000	6.179000	6.187000	6.195000	6.203000	6.211000	6.219000	6.227000	6.235000	6.243000	6.251000	6.259000	6.267000	6.275000	6.283000	6.291000	6.299000	6.307000	6.315000	6.323000	6.331000	6.339000	6.347000	6.355000	6.363000	6.371000	6.379000	6.387000	6.395000	6.403000	6.411000	6.419000	6.427000	6.435000	6.443000	6.451000	6.459000	6.467000	6.475000	6.483000	6.491000	6.499000	6.507000	6.515000	6.523000	6.531000	6.539000	6.547000	6.555000	6.563000	6.571000	6.579000	6.587000	6.595000	6.603000	6.611000	6.619000	6.627000	6.635000	6.643000	6.651000	6.659000	6.667000	6.675000	6.683000	6.691000	6.699000	6.707000	6.715000	6.723000	6.731000	6.739000	6.747000	6.755000	6.763000	6.771000	6.779000	6.787000	6.795000	6.803000	6.811000	6.819000	6.827000	6.835000	6.843000	6.851000	6.859000	6.867000	6.875000	6.883000	6.891000	6.899000	6.907000	6.915000	6.923000	6.931000	6.939000	6.947000	6.955000	6.963000	6.971000	6.979000	6.987000	6.995000	7.003000	7.011000	7.019000	7.027000	7.035000	7.043000	7.051000	7.059000	7.067000	7.075000	7.083000	7.091000	7.099000	7.107000	7.115000	7.123000	7.131000	7.139000	7.147000	7.155000	7.163000	7.171000	7.179000	7.187000	7.195000	7.203000	7.211000	7.219000	7.227000	7.235000	7.243000	7.251000	7.259000	7.267000	7.276000	7.284000	7.292000	7.300000	7.308000	7.316000	7.324000	7.332000	7.340000	7.348000	7.356000	7.364000	7.372000	7.380000	7.388000	7.396000	7.404000	7.412000	7.420000	7.428000	7.436000	7.444000	7.452000	7.460000	7.468000	7.476000	7.484000	7.492000	7.500000	7.508000	7.516000	7.524000	7.532000	7.540000	7.548000	7.556000	7.564000	7.572000	7.580000	7.588000	7.596000	7.604000	7.612000	7.620000	7.628000	7.636000	7.644000	7.652000	7.660000	7.668000	7.676000	7.684000	7.692000	7.700000	7.708000	7.716000	7.724000	7.732000	7.740000	7.748000	7.756000	7.764000	7.772000	7.780000	7.788000	7.796000	7.804000	7.812000	7.820000	7.828000	7.836000	7.844000	7.852000	7.860000	7.868000	7.876000	7.884000	7.892000	7.900000	7.908000	7.916000	7.924000	7.932000	7.940000	7.948000	7.956000	7.964000	7.972000	7.980000	7.988000	7.996000	8.004000	8.012000	8.020000	8.028000	8.036000	8.044000	8.052000	8.060000	8.068000	8.076000	8.084000	8.092000	8.100000	8.108000	8.116000	8.124000	8.132000	8.140000	8.148000	8.156000	8.164000	8.172000	8.180000	8.188000	8.196000	8.204000	8.212000	8.220000	8.228000	8.236000	8.244000	8.252000	8.260000	8.268000	8.276000	8.284000	8.292000	8.300000	8.308000	8.316000	8.324000	8.332000	8.340000	8.348000	8.356000	8.364000	8.372000	8.380000	8.388000	8.396000	8.404000	8.412000	8.420000	8.428000	8.436000	8.444000	8.452000	8.460000	8.468000	8.476000	8.484000	8.492000	8.500000	8.508000	8.516000	8.524000	8.532000	8.540000	8.548000	8.556000	8.564000
pressure_aorta_proximal (mmHg)	74.562000	74.688000	75.312000	76.438000	78.250000	80.625000	83.438000	86.625000	90.000000	93.375000	96.688000	99.750000	102.688000	105.625000	108.562000	111.625000	114.562000	117.250000	119.688000	121.750000	123.500000	124.938000	126.188000	127.375000	128.375000	129.312000	130.000000	130.562000	131.000000	131.250000	131.375000	131.375000	131.312000	131.188000	130.938000	130.500000	129.875000	128.875000	127.562000	125.938000	124.000000	121.812000	119.562000	117.375000	115.375000	113.625000	112.062000	110.625000	109.250000	107.812000	106.438000	105.062000	103.875000	102.812000	101.875000	101.000000	100.188000	99.438000	98.812000	98.125000	97.500000	96.812000	96.250000	95.688000	95.250000	94.812000	94.375000	93.938000	93.438000	92.938000	92.500000	92.062000	91.500000	90.938000	90.250000	89.500000	88.750000	88.000000	87.312000	86.688000	86.000000	85.375000	84.688000	84.000000	83.375000	82.875000	82.562000	82.250000	81.938000	81.500000	81.000000	80.438000	80.000000	79.562000	79.125000	78.812000	78.500000	78.188000	77.812000	77.375000	77.000000	76.625000	76.375000	76.062000	75.688000	75.188000	74.812000	74.625000	74.875000	75.688000	77.125000	79.125000	81.688000	84.625000	87.875000	91.250000	94.625000	97.875000	100.875000	103.750000	106.688000	109.750000	112.812000	115.750000	118.312000	120.562000	122.438000	124.125000	125.500000	126.812000	127.938000	129.000000	130.000000	130.812000	131.375000	131.750000	131.750000	131.500000	131.125000	130.750000	130.438000	130.062000	129.500000	128.688000	127.500000	125.938000	124.000000	121.688000	119.188000	116.750000	114.625000	113.188000	112.250000	111.500000	110.625000	109.500000	108.188000	106.750000	105.375000	104.250000	103.312000	102.500000	101.750000	101.000000	100.188000	99.312000	98.500000	97.688000	97.000000	96.312000	95.688000	95.062000	94.500000	93.875000	93.312000	92.688000	92.125000	91.500000	91.000000	90.438000	89.938000	89.375000	88.875000	88.312000	87.812000	87.375000	86.875000	86.375000	85.812000	85.188000	84.500000	83.812000	83.125000	82.312000	81.625000	81.000000	80.500000	80.125000	79.812000	79.500000	79.250000	78.938000	78.750000	78.562000	78.500000	78.438000	78.375000	78.250000	78.062000	77.688000	77.188000	76.500000	75.812000	75.125000	74.625000	74.562000	75.125000	76.500000	78.438000	80.938000	83.750000	86.938000	90.250000	93.562000	96.875000	100.125000	103.312000	106.312000	109.250000	112.188000	115.000000	117.625000	120.000000	122.000000	123.688000	125.125000	126.375000	127.438000	128.438000	129.250000	130.000000	130.562000	130.938000	131.188000	131.438000	131.625000	131.688000	131.562000	131.312000	130.750000	130.000000	128.938000	127.562000	125.812000	123.812000	121.562000	119.312000	117.125000	115.125000	113.438000	111.875000	110.562000	109.312000	108.000000	106.688000	105.438000	104.312000	103.312000	102.500000	101.750000	101.062000	100.375000	99.688000	99.000000	98.312000	97.625000	97.000000	96.500000	96.000000	95.438000	94.938000	94.375000	93.812000	93.188000	92.562000	91.938000	91.312000	90.750000	90.188000	89.625000	89.125000	88.625000	88.062000	87.500000	86.938000	86.375000	85.875000	85.375000	84.875000	84.312000	83.812000	83.375000	83.000000	82.625000	82.188000	81.750000	81.312000	80.875000	80.500000	80.125000	79.812000	79.438000	79.125000	78.812000	78.438000	78.000000	77.375000	76.750000	76.188000	75.625000	75.125000	74.625000	74.375000	74.750000	76.000000	78.125000	80.938000	84.125000	87.438000	90.688000	93.938000	97.125000	100.188000	103.188000	106.062000	109.000000	112.000000	114.938000	117.750000	120.375000	122.562000	124.438000	126.000000	127.375000	128.562000	129.625000	130.500000	131.250000	131.812000	132.312000	132.625000	132.938000	133.062000	133.125000	132.938000	132.625000	132.250000	131.688000	131.062000	130.188000	129.062000	127.500000	125.562000	123.312000	121.062000	118.875000	116.875000	115.000000	113.375000	111.812000	110.312000	108.875000	107.500000	106.188000	105.062000	104.062000	103.188000	102.312000	101.562000	100.812000	100.125000	99.375000	98.688000	97.938000	97.250000	96.625000	96.062000	95.625000	95.125000	94.562000	94.000000	93.375000	92.812000	92.188000	91.562000	90.938000	90.312000	89.688000	89.125000	88.500000	87.938000	87.312000	86.750000	86.188000	85.688000	85.188000	84.625000	84.125000	83.688000	83.312000	83.000000	82.688000	82.312000	81.875000	81.500000	81.000000	80.500000	80.000000	79.500000	79.062000	78.625000	78.312000	77.938000	77.625000	77.250000	76.875000	76.500000	76.125000	75.812000	75.688000	76.000000	76.812000	78.312000	80.375000	82.875000	85.750000	88.938000	92.312000	95.812000	99.188000	102.375000	105.438000	108.375000	111.312000	114.125000	116.875000	119.438000	121.688000	123.688000	125.438000	126.875000	128.062000	129.062000	129.875000	130.625000	131.312000	131.812000	132.250000	132.500000	132.625000	132.688000	132.562000	132.312000	131.938000	131.312000	130.500000	129.438000	128.000000	126.188000	124.062000	121.750000	119.375000	117.188000	115.188000	113.438000	111.812000	110.375000	109.000000	107.625000	106.312000	105.125000	104.062000	103.062000	102.188000	101.375000	100.562000	99.875000	99.188000	98.562000	97.938000	97.375000	96.812000	96.250000	95.625000	95.062000	94.500000	93.938000	93.375000	92.875000	92.312000	91.750000	91.125000	90.562000	89.938000	89.312000	88.688000	88.062000	87.438000	86.812000	86.250000	85.688000	85.188000	84.688000	84.188000	83.750000	83.375000	83.000000	82.562000	82.062000	81.562000	81.000000	80.562000	80.188000	79.875000	79.625000	79.375000	79.062000	78.688000	78.188000	77.625000	76.938000	76.250000	75.625000	75.062000	74.625000	74.438000	74.438000	74.812000	75.688000	77.125000	79.125000	81.688000	84.625000	87.875000	91.312000	94.750000	98.125000	101.188000	104.062000	106.812000	109.625000	112.500000	115.250000	117.812000	120.062000	122.188000	124.000000	125.562000	126.812000	127.875000	128.688000	129.375000	130.000000	130.500000	130.938000	131.250000	131.438000	131.562000	131.500000	131.375000	131.125000	130.562000	129.750000	128.688000	127.312000	125.562000	123.438000	121.125000	118.812000	116.625000	114.688000	112.875000	111.312000	109.875000	108.500000	107.125000	105.812000	104.500000	103.438000	102.438000	101.625000	100.812000	100.125000	99.438000	98.812000	98.125000	97.500000	96.875000	96.250000	95.688000	95.062000	94.438000	93.875000	93.312000	92.750000	92.250000	91.750000	91.250000	90.688000	90.125000	89.500000	88.875000	88.250000	87.625000	87.000000	86.500000	86.000000	85.500000	85.000000	84.500000	83.938000	83.438000	82.938000	82.438000	81.875000	81.375000	80.875000	80.438000	80.000000	79.562000	79.188000	78.812000	78.500000	78.250000	77.938000	77.688000	77.438000	77.188000	76.875000	76.500000	75.875000	75.188000	74.562000	74.125000	74.125000	74.562000	75.625000	77.312000	79.625000	82.375000	85.375000	88.625000	91.938000	95.188000	98.375000	101.375000	104.312000	107.312000	110.312000	113.250000	116.125000	118.750000	121.062000	123.000000	124.562000	125.875000	126.938000	127.875000	128.750000	129.500000	130.125000	130.688000	131.000000	131.250000	131.312000	131.250000	131.062000	130.812000	130.375000	129.812000	129.000000	127.812000	126.312000	124.500000	122.312000	120.062000	117.750000	115.688000	113.812000	112.125000	110.562000	109.188000	107.750000	106.438000	105.188000	104.125000	103.062000	102.125000	101.250000	100.500000	99.812000	99.125000	98.500000	97.812000	97.188000	96.562000	96.000000	95.438000	94.938000	94.375000	93.875000	93.375000	92.875000	92.375000	91.750000	91.125000	90.438000	89.812000	89.250000	88.750000	88.312000	87.938000	87.562000	87.188000	86.750000	86.188000	85.562000	84.875000	84.188000	83.625000	83.250000	83.000000	82.625000	82.125000	81.500000	80.750000	79.938000	79.000000	78.062000	77.188000	76.438000	76.062000	75.938000	76.000000	76.188000	76.188000	76.062000	75.750000	75.250000	74.875000	74.625000	74.688000	75.250000	76.312000	78.000000	80.188000	82.750000	85.500000	88.375000	91.375000	94.438000	97.500000	100.688000	104.062000	107.500000	110.938000	114.062000	116.750000	118.875000	120.750000	122.562000	124.438000	126.188000	127.688000	128.938000	130.000000	130.688000	131.125000	131.438000	131.562000	131.750000	131.812000	131.812000	131.562000	131.125000	130.500000	129.688000	128.688000	127.562000	126.188000	124.500000	122.438000	120.188000	117.875000	115.812000	114.000000	112.375000	111.000000	109.688000	108.312000	106.938000	105.562000	104.312000	103.312000	102.438000	101.625000	100.938000	100.250000	99.625000	98.938000	98.312000	97.625000	96.875000	96.188000	95.562000	95.000000	94.562000	94.125000	93.562000	93.000000	92.375000	91.812000	91.375000	90.938000	90.500000	90.062000	89.562000	89.000000	88.438000	87.812000	87.250000	86.750000	86.188000	85.625000	85.062000	84.500000	83.938000	83.375000	82.812000	82.312000	81.938000	81.688000	81.500000	81.312000	81.062000	80.750000	80.375000	79.875000	79.375000	78.938000	78.500000	78.125000	77.750000	77.312000	76.938000	76.562000	76.312000	76.312000	76.562000	77.375000	78.812000	80.875000	83.438000	86.438000	89.562000	92.688000	95.875000	98.938000	101.938000	104.875000	107.750000	110.688000	113.625000	116.500000	119.250000	121.688000	123.812000	125.500000	126.875000	128.125000	129.375000	130.625000	131.750000	132.375000	132.438000	132.250000	132.125000	132.250000	132.625000	133.062000	133.375000	133.188000	132.625000	131.750000	130.625000	129.250000	127.688000	125.812000	123.688000	121.438000	119.188000	117.000000	115.062000	113.312000	111.688000	110.125000	108.875000	107.812000	107.000000	106.188000	105.250000	104.125000	102.812000	101.562000	100.562000	99.875000	99.312000	98.875000	98.312000	97.750000	97.062000	96.375000	95.688000	94.938000	94.312000	93.875000	93.500000	93.125000	92.750000	92.250000	91.625000	90.875000	90.000000	89.125000	88.375000	87.750000	87.188000	86.688000	86.250000	85.750000	85.250000	84.812000	84.312000	83.938000	83.562000	83.188000	82.750000	82.375000	82.000000	81.750000	81.500000	81.188000	80.688000	80.062000	79.438000	78.750000	78.125000	77.750000	77.500000	77.312000	77.000000	76.500000	76.000000	75.562000	75.312000	75.312000	75.875000	77.062000	78.938000	81.250000	84.000000	87.125000	90.500000	94.062000	97.625000	101.000000	104.062000	106.938000	109.750000	112.562000	115.312000	118.000000	120.438000	122.562000	124.375000	125.938000	127.250000	128.375000	129.375000	130.250000	131.000000	131.625000	132.125000	132.438000	132.688000	132.750000	132.688000	132.438000	132.062000	131.562000	130.812000	129.875000	128.625000	127.062000	125.125000	122.812000	120.438000	118.125000	115.938000	114.000000	112.375000	110.875000	109.500000	108.188000	106.938000	105.688000	104.562000	103.500000	102.562000	101.812000	101.188000	100.500000	99.875000	99.188000	98.625000	98.000000	97.312000	96.625000	96.000000	95.375000	94.812000	94.250000	93.750000	93.125000	92.500000	91.812000	91.125000	90.500000	89.938000	89.500000	89.000000	88.500000	87.875000	87.250000	86.625000	86.062000	85.438000	84.875000	84.375000	83.938000	83.500000	83.062000	82.625000	82.188000	81.688000	81.125000	80.562000	80.000000	79.562000	79.188000	78.938000	78.750000	78.562000	78.312000	77.938000	77.562000	77.062000	76.438000	75.688000	75.000000	74.500000
velocity_aorta_distal (cm/s)	0.000000	0.000000	0.000000	0.000000	0.000000	0.000000	0.000000	8.971000	17.941000	26.912000	35.882000	40.118000	44.354000	48.590000	52.827000	53.823000	54.820000	55.817000	56.813000	55.568000	54.322000	53.076000	51.830000	50.833000	49.836000	48.840000	47.843000	46.597000	45.351000	44.105000	42.859000	40.866000	38.872000	36.879000	34.885000	32.892000	30.899000	28.905000	26.912000	26.164000	25.417000	24.669000	23.921000	18.190000	12.459000	6.728000	0.997000	0.748000	0.498000	0.249000	0.000000	0.000000	0.000000	0.000000	0.000000	0.000000	0.000000	0.000000	0.000000	0.000000	0.000000	0.000000	0.000000	0.000000	0.000000	0.000000	0.000000	0.000000	0.000000	0.000000	0.000000	0.000000	0.000000	0.000000	0.000000	0.000000	0.000000	0.000000	0.000000	0.000000	0.000000	0.000000	0.000000	0.000000	0.000000	0.000000	0.000000	0.000000	0.000000	0.000000	0.000000	1.495000	2.990000	4.485000	5.980000	4.485000	2.990000	1.495000	0.000000	0.000000	0.000000	0.000000	0.000000	0.000000	0.000000	0.000000	0.000000	0.000000	0.000000	0.000000	0.000000	0.000000	0.000000	0.000000	0.000000	11.712000	23.423000	35.135000	46.846000	48.092000	49.338000	50.584000	51.830000	52.827000	53.823000	54.820000	55.817000	53.574000	51.331000	49.089000	46.846000	46.348000	45.849000	45.351000	44.853000	42.361000	39.869000	37.377000	34.885000	33.889000	32.892000	31.895000	30.899000	29.902000	28.905000	27.908000	26.912000	23.672000	20.433000	17.194000	13.954000	10.466000	6.977000	3.489000	0.000000	0.000000	0.000000	0.000000	0.000000	0.000000	0.000000	0.000000	0.000000	0.000000	0.000000	0.000000	0.000000	0.000000	0.000000	0.000000	0.000000	0.000000	0.000000	0.000000	0.000000	0.000000	0.000000	0.000000	0.000000	0.000000	0.000000	0.000000	0.000000	0.000000	0.000000	0.000000	0.000000	0.000000	0.000000	0.000000	0.000000	0.000000	0.000000	0.000000	0.000000	0.000000	0.000000	0.000000	0.000000	3.987000	7.974000	11.961000	15.948000	11.961000	7.974000	3.987000	0.000000	0.000000	0.000000	0.000000	0.000000	0.000000	0.000000	0.000000	0.000000	0.000000	0.000000	0.000000	0.000000	2.492000	4.984000	7.475000	9.967000	19.436000	28.905000	38.374000	47.843000	50.335000	52.827000	55.318000	57.810000	56.564000	55.318000	54.072000	52.827000	51.581000	50.335000	49.089000	47.843000	46.597000	45.351000	44.105000	42.859000	41.613000	40.367000	39.122000	37.876000	35.384000	32.892000	30.400000	27.908000	27.161000	26.413000	25.666000	24.918000	18.938000	12.957000	6.977000	0.997000	0.748000	0.498000	0.249000	0.000000	0.000000	0.000000	0.000000	0.000000	0.000000	0.000000	0.000000	0.000000	0.000000	0.000000	0.000000	0.000000	0.000000	0.000000	0.000000	0.000000	0.000000	0.000000	0.000000	0.000000	0.000000	0.000000	0.000000	0.000000	0.000000	0.000000	0.000000	0.000000	0.000000	0.000000	0.000000	0.000000	0.000000	0.000000	0.000000	0.000000	0.000000	0.000000	0.000000	0.000000	3.738000	7.475000	11.213000	14.951000	15.948000	16.944000	17.941000	18.938000	15.200000	11.462000	7.725000	3.987000	2.990000	1.993000	0.997000	0.000000	0.000000	0.000000	0.000000	0.000000	0.000000	0.000000	0.000000	0.000000	6.728000	13.456000	20.184000	26.912000	32.643000	38.374000	44.105000	49.836000	51.830000	53.823000	55.817000	57.810000	56.564000	55.318000	54.072000	52.827000	53.325000	53.823000	54.322000	54.820000	52.328000	49.836000	47.345000	44.853000	42.361000	39.869000	37.377000	34.885000	34.387000	33.889000	33.390000	32.892000	31.895000	30.899000	29.902000	28.905000	22.177000	15.449000	8.721000	1.993000	1.495000	0.997000	0.498000	0.000000	0.000000	0.000000	0.000000	0.000000	0.000000	0.000000	0.000000	0.000000	0.000000	0.000000	0.000000	0.000000	0.000000	0.000000	0.000000	0.000000	0.000000	0.000000	0.000000	0.000000	0.000000	0.000000	0.000000	0.000000	0.000000	0.000000	0.000000	0.000000	0.000000	0.000000	0.000000	0.000000	0.000000	0.000000	0.000000	0.000000	0.000000	0.000000	0.000000	0.000000	4.485000	8.971000	13.456000	17.941000	18.439000	18.938000	19.436000	19.935000	15.200000	10.466000	5.731000	0.997000	0.748000	0.498000	0.249000	0.000000	0.000000	0.000000	0.000000	0.000000	0.000000	0.000000	0.000000	0.000000	8.472000	16.944000	25.417000	33.889000	38.872000	43.856000	48.840000	53.823000	53.823000	53.823000	53.823000	53.823000	53.823000	53.823000	53.823000	53.823000	52.328000	50.833000	49.338000	47.843000	45.351000	42.859000	40.367000	37.876000	36.630000	35.384000	34.138000	32.892000	31.895000	30.899000	29.902000	28.905000	25.666000	22.426000	19.187000	15.948000	11.961000	7.974000	3.987000	0.000000	0.000000	0.000000	0.000000	0.000000	0.000000	0.000000	0.000000	0.000000	0.000000	0.000000	0.000000	0.000000	0.000000	0.000000	0.000000	0.000000	0.000000	0.000000	0.000000	0.000000	0.000000	0.000000	0.000000	0.000000	0.000000	0.000000	0.000000	0.000000	0.000000	0.000000	0.000000	0.000000	0.000000	0.000000	0.000000	0.000000	0.000000	0.000000	0.000000	0.000000	0.000000	0.000000	0.000000	0.000000	3.738000	7.475000	11.213000	14.951000	12.210000	9.469000	6.728000	3.987000	2.990000	1.993000	0.997000	0.000000	0.000000	0.000000	0.000000	0.000000	0.000000	0.000000	0.000000	0.000000	0.000000	0.000000	0.000000	0.000000	9.469000	18.938000	28.407000	37.876000	41.115000	44.354000	47.594000	50.833000	51.331000	51.830000	52.328000	52.827000	52.328000	51.830000	51.331000	50.833000	49.836000	48.840000	47.843000	46.846000	46.099000	45.351000	44.604000	43.856000	41.364000	38.872000	36.381000	33.889000	32.892000	31.895000	30.899000	29.902000	26.413000	22.925000	19.436000	15.948000	11.961000	7.974000	3.987000	0.000000	0.000000	0.000000	0.000000	0.000000	0.000000	0.000000	0.000000	0.000000	0.000000	0.000000	0.000000	0.000000	0.000000	0.000000	0.000000	0.000000	0.000000	0.000000	0.000000	0.000000	0.000000	0.000000	0.000000	0.000000	0.000000	0.000000	0.000000	0.000000	0.000000	0.000000	0.000000	0.000000	0.000000	0.000000	0.000000	0.000000	0.000000	0.000000	0.000000	0.000000	0.000000	0.000000	0.000000	0.000000	1.744000	3.489000	5.233000	6.977000	5.482000	3.987000	2.492000	0.997000	0.748000	0.498000	0.249000	0.000000	0.000000	0.000000	0.000000	0.000000	0.000000	0.000000	0.000000	0.000000	0.000000	0.000000	0.000000	0.000000	10.715000	21.430000	32.144000	42.859000	44.853000	46.846000	48.840000	50.833000	51.581000	52.328000	53.076000	53.823000	53.076000	52.328000	51.581000	50.833000	50.335000	49.836000	49.338000	48.840000	45.351000	41.863000	38.374000	34.885000	33.390000	31.895000	30.400000	28.905000	28.656000	28.407000	28.158000	27.908000	26.912000	25.915000	24.918000	23.921000	17.941000	11.961000	5.980000	0.000000	0.000000	0.000000	0.000000	0.000000	0.000000	0.000000	0.000000	0.000000	0.000000	0.000000	0.000000	0.000000	0.000000	0.000000	0.000000	0.000000	0.000000	0.000000	0.000000	0.000000	0.000000	0.000000	0.000000	0.000000	0.000000	0.000000	0.000000	0.000000	0.000000	0.000000	0.000000	0.000000	0.000000	0.000000	0.000000	0.000000	0.000000	0.000000	0.000000	0.000000	0.000000	0.000000	0.000000	0.000000	3.738000	7.475000	11.213000	14.951000	11.213000	7.475000	3.738000	0.000000	0.000000	0.000000	0.000000	0.000000	0.000000	0.000000	0.000000	0.000000	0.000000	0.000000	0.000000	0.000000	2.243000	4.485000	6.728000	8.971000	18.439000	27.908000	37.377000	46.846000	48.840000	50.833000	52.827000	54.820000	54.072000	53.325000	52.577000	51.830000	50.833000	49.836000	48.840000	47.843000	45.849000	43.856000	41.863000	39.869000	38.623000	37.377000	36.131000	34.885000	34.138000	33.390000	32.643000	31.895000	30.400000	28.905000	27.410000	25.915000	19.935000	13.954000	7.974000	1.993000	1.495000	0.997000	0.498000	0.000000	0.000000	0.000000	0.000000	0.000000	0.000000	0.000000	0.000000	0.000000	0.000000	0.000000	0.000000	0.000000	0.000000	0.000000	0.000000	0.000000	0.000000	0.000000	0.000000	0.000000	0.000000	0.000000	0.000000	0.000000	0.000000	0.000000	0.000000	0.000000	0.000000	0.000000	0.000000	0.000000	0.000000	0.000000	0.000000	0.000000	0.000000	0.000000	0.000000	0.000000	3.987000	7.974000	11.961000	15.948000	16.695000	17.443000	18.190000	18.938000	14.203000	9.469000	4.734000	0.000000	0.000000	0.000000	0.000000	0.000000	0.000000	0.000000	0.000000	0.000000	0.000000	0.000000	0.000000	0.000000	9.469000	18.938000	28.407000	37.876000	42.361000	46.846000	51.331000	55.817000	55.817000	55.817000	55.817000	55.817000	55.568000	55.318000	55.069000	54.820000	53.574000	52.328000	51.082000	49.836000	47.594000	45.351000	43.108000	40.866000	39.371000	37.876000	36.381000	34.885000	33.390000	31.895000	30.400000	28.905000	25.666000	22.426000	19.187000	15.948000	11.961000	7.974000	3.987000	0.000000	0.000000	0.000000	0.000000	0.000000	0.000000	0.000000	0.000000	0.000000	0.000000	0.000000	0.000000	0.000000	0.000000	0.000000	0.000000	0.000000	0.000000	0.000000	0.000000	0.000000	0.000000	0.000000	0.000000	0.000000	0.000000	0.000000	0.000000	0.000000	0.000000	0.000000	0.000000	0.000000	0.000000	0.000000	0.000000	0.000000	0.000000	0.000000	0.000000	0.000000	0.000000	0.000000	0.000000	0.000000	4.734000	9.469000	14.203000	18.938000	19.187000	19.436000	19.685000	19.935000	14.951000	9.967000	4.984000	0.000000	0.000000	0.000000	0.000000	0.000000	0.000000	0.000000	0.000000	0.000000	0.000000	0.000000	0.000000	0.000000	9.718000	19.436000	29.154000	38.872000	41.863000	44.853000	47.843000	50.833000	50.833000	50.833000	50.833000	50.833000	51.082000	51.331000	51.581000	51.830000	51.331000	50.833000	50.335000	49.836000	47.843000	45.849000	43.856000	41.863000	39.869000	37.876000	35.882000	33.889000	32.394000	30.899000	29.403000	27.908000	24.171000	20.433000	16.695000	12.957000	9.718000	6.479000	3.239000	0.000000	0.000000	0.000000	0.000000	0.000000	0.000000	0.000000	0.000000	0.000000	0.000000	0.000000	0.000000	0.000000	0.000000	0.000000	0.000000	0.000000	0.000000	0.000000	0.000000	0.000000	0.000000	0.000000	0.000000	0.000000	0.000000	0.000000	0.000000	0.000000	0.000000	0.000000	0.000000	0.000000	0.000000	0.000000	0.000000	0.000000	0.000000	0.000000	0.000000	0.000000	0.000000	0.000000	0.000000	0.000000	3.489000	6.977000	10.466000	13.954000	10.466000	6.977000	3.489000	0.000000	0.000000	0.000000	0.000000	0.000000	0.000000	0.000000	0.000000	0.000000

Subject #3 Base
LV EDV = 98 mL; LV ESV = 46 mL; LV mass = 110 g
time (s)	0.000000	0.008000	0.016000	0.024000	0.032000	0.040000	0.048000	0.056000	0.064000	0.072000	0.080000	0.088000	0.096000	0.104000	0.112000	0.120000	0.128000	0.136000	0.144000	0.152000	0.160000	0.168000	0.176000	0.184000	0.192000	0.200000	0.208000	0.216000	0.224000	0.232000	0.240000	0.248000	0.256000	0.264000	0.272000	0.280000	0.288000	0.296000	0.304000	0.312000	0.320000	0.328000	0.336000	0.344000	0.352000	0.360000	0.368000	0.376000	0.384000	0.392000	0.400000	0.408000	0.416000	0.424000	0.432000	0.440000	0.448000	0.456000	0.464000	0.472000	0.480000	0.488000	0.496000	0.504000	0.512000	0.520000	0.528000	0.536000	0.544000	0.552000	0.560000	0.568000	0.576000	0.584000	0.592000	0.600000	0.608000	0.616000	0.624000	0.632000	0.640000	0.648000	0.656000	0.664000	0.672000	0.680000	0.688000	0.696000	0.704000	0.712000	0.720000	0.728000	0.736000	0.744000	0.752000	0.760000	0.768000	0.776000	0.784000	0.792000	0.800000	0.808000	0.816000	0.824000	0.832000	0.840000	0.848000	0.856000	0.864000	0.872000	0.880000	0.888000	0.896000	0.904000	0.912000	0.920000	0.928000	0.936000	0.944000	0.952000	0.960000	0.968000	0.976000	0.984000	0.992000	1.000000	1.008000	1.016000	1.024000	1.032000	1.040000	1.048000	1.056000	1.064000	1.072000	1.080000	1.088000	1.096000	1.104000	1.112000	1.120000	1.128000	1.136000	1.144000	1.152000	1.160000	1.168000	1.176000	1.184000	1.192000	1.200000	1.208000	1.216000	1.224000	1.232000	1.240000	1.248000	1.256000	1.264000	1.272000	1.280000	1.288000	1.296000	1.304000	1.312000	1.320000	1.328000	1.336000	1.344000	1.352000	1.360000	1.368000	1.376000	1.384000	1.392000	1.400000	1.408000	1.416000	1.424000	1.432000	1.440000	1.448000	1.456000	1.464000	1.472000	1.480000	1.488000	1.496000	1.504000	1.512000	1.520000	1.528000	1.536000	1.545000	1.553000	1.561000	1.569000	1.577000	1.585000	1.593000	1.601000	1.609000	1.617000	1.625000	1.633000	1.641000	1.649000	1.657000	1.665000	1.673000	1.681000	1.689000	1.697000	1.705000	1.713000	1.721000	1.729000	1.737000	1.745000	1.753000	1.761000	1.769000	1.777000	1.785000	1.793000	1.801000	1.809000	1.817000	1.825000	1.833000	1.841000	1.849000	1.857000	1.865000	1.873000	1.881000	1.889000	1.897000	1.905000	1.913000	1.921000	1.929000	1.937000	1.945000	1.953000	1.961000	1.969000	1.977000	1.985000	1.993000	2.001000	2.009000	2.017000	2.025000	2.033000	2.041000	2.049000	2.057000	2.065000	2.073000	2.081000	2.089000	2.097000	2.105000	2.113000	2.121000	2.129000	2.137000	2.145000	2.153000	2.161000	2.169000	2.177000	2.185000	2.193000	2.201000	2.209000	2.217000	2.225000	2.233000	2.241000	2.249000	2.257000	2.265000	2.273000	2.281000	2.289000	2.297000	2.305000	2.313000	2.321000	2.329000	2.337000	2.345000	2.353000	2.361000	2.369000	2.377000	2.385000	2.393000	2.401000	2.409000	2.417000	2.425000	2.433000	2.441000	2.449000	2.457000	2.465000	2.473000	2.481000	2.489000	2.497000	2.505000	2.513000	2.521000	2.529000	2.537000	2.545000	2.553000	2.561000	2.569000	2.577000	2.585000	2.593000	2.601000	2.609000	2.617000	2.625000	2.633000	2.641000	2.649000	2.657000	2.665000	2.673000	2.681000	2.689000	2.697000	2.705000	2.713000	2.721000	2.729000	2.737000	2.745000	2.753000	2.761000	2.769000	2.777000	2.785000	2.793000	2.801000	2.809000	2.817000	2.825000	2.833000	2.841000	2.849000	2.857000	2.865000	2.873000	2.881000	2.889000	2.897000	2.905000	2.913000	2.921000	2.929000	2.937000	2.945000	2.953000	2.961000	2.969000	2.977000	2.985000	2.993000	3.001000	3.009000	3.017000	3.025000	3.033000	3.041000	3.049000	3.057000	3.065000	3.073000	3.081000	3.089000	3.097000	3.105000	3.113000	3.121000	3.129000	3.137000	3.145000	3.153000	3.161000	3.169000	3.177000	3.185000	3.193000	3.201000	3.209000	3.217000	3.225000	3.233000	3.241000	3.249000	3.257000	3.265000	3.273000	3.281000	3.289000	3.297000	3.305000	3.313000	3.321000	3.329000	3.337000	3.345000	3.353000	3.361000	3.369000	3.377000	3.385000	3.393000	3.401000	3.409000	3.417000	3.425000	3.433000	3.441000	3.449000	3.457000	3.465000	3.473000	3.481000	3.489000	3.497000	3.505000	3.513000	3.521000	3.529000	3.537000	3.545000	3.553000	3.561000	3.569000	3.577000	3.585000	3.593000	3.601000	3.609000	3.617000	3.625000	3.633000	3.641000	3.649000	3.657000	3.665000	3.673000	3.681000	3.689000	3.697000	3.705000	3.713000	3.721000	3.729000	3.737000	3.745000	3.753000	3.761000	3.770000	3.778000	3.786000	3.794000	3.802000	3.810000	3.818000	3.826000	3.834000	3.842000	3.850000	3.858000	3.866000	3.874000	3.882000	3.890000	3.898000	3.906000	3.914000	3.922000	3.930000	3.938000	3.946000	3.954000	3.962000	3.970000	3.978000	3.986000	3.994000	4.002000	4.010000	4.018000	4.026000	4.034000	4.042000	4.050000	4.058000	4.066000	4.074000	4.082000	4.090000	4.098000	4.106000	4.114000	4.122000	4.130000	4.138000	4.146000	4.154000	4.162000	4.170000	4.178000	4.186000	4.194000	4.202000	4.210000	4.218000	4.226000	4.234000	4.242000	4.250000	4.258000	4.266000	4.274000	4.282000	4.290000	4.298000	4.306000	4.314000	4.322000	4.330000	4.338000	4.346000	4.354000	4.362000	4.370000	4.378000	4.386000	4.394000	4.402000	4.410000	4.418000	4.426000	4.434000	4.442000	4.450000	4.458000	4.466000	4.474000	4.482000	4.490000	4.498000	4.506000	4.514000	4.522000	4.530000	4.538000	4.546000	4.554000	4.562000	4.570000	4.578000	4.586000	4.594000	4.602000	4.610000	4.618000	4.626000	4.634000	4.642000	4.650000	4.658000	4.666000	4.674000	4.682000	4.690000	4.698000	4.706000	4.714000	4.722000	4.730000	4.738000	4.746000	4.754000	4.762000	4.770000	4.778000	4.786000	4.794000	4.802000	4.810000	4.818000	4.826000	4.834000	4.842000	4.850000	4.858000	4.866000	4.874000	4.882000	4.890000	4.898000	4.906000	4.914000	4.922000	4.930000	4.938000	4.946000	4.954000	4.962000	4.970000	4.978000	4.986000	4.994000	5.002000	5.010000	5.018000	5.026000	5.034000	5.042000	5.050000	5.058000	5.066000	5.074000	5.082000	5.090000	5.098000	5.106000	5.114000	5.122000	5.130000	5.138000	5.146000	5.154000	5.162000	5.170000	5.178000	5.186000	5.194000	5.202000	5.210000	5.218000	5.226000	5.234000	5.242000	5.250000	5.258000	5.266000	5.274000	5.282000	5.290000	5.298000	5.306000	5.314000	5.322000	5.330000	5.338000	5.346000	5.354000	5.362000	5.370000	5.378000	5.386000	5.394000	5.402000	5.410000	5.418000	5.426000	5.434000	5.442000	5.450000	5.458000	5.466000	5.474000	5.482000	5.490000	5.498000	5.506000	5.514000	5.522000	5.530000	5.538000	5.546000	5.554000	5.562000	5.570000	5.578000	5.586000	5.594000	5.602000	5.610000	5.618000	5.626000	5.634000	5.642000	5.650000	5.658000	5.666000	5.674000	5.682000	5.690000	5.698000	5.706000	5.714000	5.722000	5.730000	5.738000	5.746000	5.754000	5.762000	5.770000	5.778000	5.786000	5.794000	5.802000	5.810000	5.818000	5.826000	5.834000	5.842000	5.850000	5.858000	5.866000	5.874000	5.882000	5.890000	5.898000	5.906000	5.914000	5.922000	5.930000	5.938000	5.946000	5.954000	5.962000	5.970000	5.978000	5.986000	5.995000	6.003000	6.011000	6.019000	6.027000	6.035000	6.043000	6.051000	6.059000	6.067000	6.075000	6.083000	6.091000	6.099000	6.107000	6.115000	6.123000	6.131000	6.139000	6.147000	6.155000	6.163000	6.171000	6.179000	6.187000	6.195000	6.203000	6.211000	6.219000	6.227000	6.235000	6.243000	6.251000	6.259000	6.267000	6.275000	6.283000	6.291000	6.299000	6.307000	6.315000	6.323000	6.331000	6.339000	6.347000	6.355000	6.363000	6.371000	6.379000	6.387000	6.395000	6.403000	6.411000	6.419000	6.427000	6.435000	6.443000	6.451000	6.459000	6.467000	6.475000	6.483000	6.491000	6.499000	6.507000	6.515000	6.523000	6.531000	6.539000	6.547000	6.555000	6.563000	6.571000	6.579000	6.587000	6.595000	6.603000	6.611000	6.619000	6.627000	6.635000	6.643000	6.651000	6.659000	6.667000	6.675000	6.683000	6.691000	6.699000	6.707000	6.715000	6.723000	6.731000	6.739000	6.747000	6.755000	6.763000	6.771000	6.779000	6.787000	6.795000	6.803000	6.811000	6.819000	6.827000	6.835000	6.843000	6.851000	6.859000	6.867000	6.875000	6.883000	6.891000	6.899000	6.907000	6.915000	6.923000	6.931000	6.939000	6.947000	6.955000	6.963000	6.971000	6.979000	6.987000	6.995000	7.003000	7.011000	7.019000	7.027000	7.035000	7.043000	7.051000	7.059000	7.067000	7.075000	7.083000	7.091000	7.099000	7.107000
pressure_aorta_proximal (mmHg)	66.000000	66.062000	66.438000	67.188000	68.812000	71.750000	76.312000	82.562000	90.062000	97.812000	104.812000	110.312000	114.375000	117.312000	119.625000	121.438000	122.875000	123.688000	123.688000	123.438000	123.500000	124.000000	124.625000	124.812000	124.562000	124.125000	123.875000	123.750000	123.438000	122.375000	120.625000	118.312000	115.625000	112.438000	108.562000	103.938000	99.188000	94.938000	91.938000	90.125000	89.188000	88.688000	88.562000	88.750000	88.938000	89.188000	89.375000	89.375000	89.062000	88.312000	87.188000	86.000000	84.875000	83.938000	83.062000	82.188000	81.312000	80.438000	79.750000	79.125000	78.625000	78.188000	77.812000	77.375000	76.812000	76.312000	75.875000	75.375000	74.938000	74.312000	73.750000	73.188000	72.750000	72.438000	72.000000	71.562000	71.062000	70.625000	70.188000	69.750000	69.312000	68.875000	68.312000	67.812000	67.375000	66.938000	66.625000	66.375000	66.188000	66.062000	65.938000	66.062000	66.938000	69.062000	72.812000	78.188000	85.000000	92.688000	100.500000	107.500000	112.875000	116.375000	118.562000	120.188000	122.000000	123.875000	125.188000	125.750000	125.562000	125.250000	125.000000	124.938000	124.875000	124.688000	124.312000	123.812000	123.125000	122.312000	121.188000	119.750000	117.812000	115.312000	112.125000	108.188000	103.625000	98.812000	94.625000	91.688000	90.000000	89.188000	88.812000	88.688000	88.750000	88.938000	89.312000	89.562000	89.625000	89.312000	88.688000	87.812000	86.875000	85.812000	84.812000	83.688000	82.562000	81.375000	80.250000	79.250000	78.500000	77.938000	77.375000	76.875000	76.438000	76.000000	75.688000	75.375000	75.000000	74.562000	74.125000	73.750000	73.375000	73.000000	72.625000	72.188000	71.750000	71.250000	70.750000	70.188000	69.688000	69.188000	68.750000	68.312000	67.875000	67.438000	67.125000	66.875000	66.688000	66.562000	66.438000	66.562000	67.125000	68.625000	71.438000	75.875000	81.875000	89.188000	97.062000	104.438000	110.438000	114.688000	117.312000	119.188000	120.812000	122.438000	123.938000	124.875000	125.438000	126.000000	126.750000	127.438000	127.688000	127.250000	126.250000	125.062000	124.062000	123.188000	122.188000	120.812000	118.938000	116.625000	113.812000	110.438000	106.438000	102.000000	97.500000	93.812000	91.312000	90.000000	89.562000	89.562000	89.938000	90.375000	90.750000	90.875000	90.812000	90.562000	90.188000	89.500000	88.438000	87.125000	85.688000	84.438000	83.375000	82.375000	81.500000	80.750000	80.062000	79.438000	78.875000	78.375000	78.062000	77.812000	77.438000	77.000000	76.375000	75.750000	75.250000	74.875000	74.500000	74.125000	73.750000	73.375000	73.000000	72.688000	72.312000	71.875000	71.375000	71.000000	70.562000	70.125000	69.500000	68.938000	68.312000	67.875000	67.438000	67.125000	66.938000	66.875000	67.188000	68.375000	70.812000	74.688000	80.062000	86.812000	94.562000	102.438000	109.375000	114.625000	118.125000	120.438000	122.312000	124.125000	125.688000	126.750000	127.250000	127.500000	127.875000	128.500000	129.000000	129.000000	128.562000	127.812000	127.000000	126.188000	125.250000	124.125000	122.812000	121.188000	119.125000	116.375000	112.750000	108.438000	103.812000	99.500000	96.125000	93.938000	92.625000	91.812000	91.312000	91.000000	91.000000	91.188000	91.312000	91.375000	91.125000	90.625000	89.938000	89.062000	88.000000	86.938000	85.750000	84.688000	83.750000	82.875000	82.000000	81.125000	80.375000	79.812000	79.312000	78.875000	78.312000	77.625000	76.938000	76.312000	75.750000	75.188000	74.688000	74.188000	73.750000	73.375000	73.062000	72.750000	72.500000	72.125000	71.750000	71.312000	70.875000	70.562000	70.125000	69.562000	68.875000	68.188000	67.625000	67.250000	67.000000	66.812000	66.688000	66.875000	67.812000	69.938000	73.562000	78.812000	85.500000	93.312000	101.188000	108.188000	113.438000	117.062000	119.438000	121.312000	123.000000	124.500000	125.312000	125.438000	125.375000	125.688000	126.312000	126.875000	126.938000	126.562000	126.125000	126.000000	125.938000	125.688000	125.000000	123.750000	122.000000	119.688000	116.625000	112.688000	108.000000	103.000000	98.438000	94.750000	92.250000	90.750000	89.875000	89.625000	89.750000	90.062000	90.375000	90.625000	90.688000	90.562000	90.188000	89.625000	88.750000	87.688000	86.562000	85.312000	84.125000	83.000000	81.938000	81.000000	80.250000	79.500000	78.812000	78.188000	77.688000	77.312000	77.000000	76.625000	76.188000	75.688000	75.312000	74.875000	74.438000	73.938000	73.438000	73.000000	72.625000	72.125000	71.562000	71.000000	70.562000	70.062000	69.562000	69.000000	68.375000	67.875000	67.500000	67.125000	66.750000	66.500000	66.312000	66.312000	66.625000	67.500000	69.375000	72.625000	77.438000	83.812000	91.438000	99.438000	106.500000	111.875000	115.562000	118.062000	120.250000	122.438000	124.375000	125.500000	125.562000	125.125000	125.062000	125.625000	126.312000	126.500000	126.062000	125.375000	124.750000	124.125000	123.375000	122.188000	120.562000	118.438000	115.812000	112.500000	108.500000	104.000000	99.500000	95.500000	92.438000	90.500000	89.500000	89.062000	89.062000	89.250000	89.625000	90.000000	90.188000	90.062000	89.688000	89.062000	88.312000	87.438000	86.438000	85.312000	84.062000	82.938000	81.938000	81.062000	80.188000	79.375000	78.625000	78.062000	77.625000	77.188000	76.750000	76.312000	75.812000	75.375000	74.875000	74.375000	73.938000	73.500000	73.125000	72.688000	72.188000	71.625000	71.188000	70.750000	70.312000	69.875000	69.375000	68.875000	68.438000	68.000000	67.562000	67.188000	66.750000	66.500000	66.250000	66.125000	66.062000	66.375000	67.312000	69.375000	73.062000	78.500000	85.500000	93.375000	101.188000	107.938000	113.000000	116.375000	118.688000	120.688000	122.688000	124.625000	125.938000	126.375000	126.125000	125.875000	125.938000	126.312000	126.562000	126.375000	125.750000	124.938000	124.000000	122.875000	121.438000	119.625000	117.375000	114.688000	111.500000	107.625000	103.312000	98.938000	95.188000	92.625000	91.188000	90.312000	89.688000	89.250000	89.062000	89.250000	89.562000	89.812000	89.688000	89.312000	88.688000	87.938000	87.062000	86.062000	85.000000	84.000000	83.000000	82.000000	81.125000	80.375000	79.625000	78.875000	78.125000	77.438000	76.938000	76.500000	76.125000	75.625000	75.188000	74.750000	74.375000	74.000000	73.688000	73.250000	72.812000	72.375000	71.875000	71.375000	70.938000	70.438000	69.938000	69.438000	68.875000	68.312000	67.750000	67.250000	66.875000	66.500000	66.250000	66.125000	66.188000	66.500000	67.125000	68.438000	71.062000	75.375000	81.562000	89.125000	97.188000	104.625000	110.688000	114.938000	117.688000	119.500000	121.062000	122.625000	123.938000	124.500000	124.500000	124.625000	125.250000	126.250000	126.938000	127.125000	126.750000	126.062000	125.312000	124.500000	123.500000	122.188000	120.500000	118.250000	115.312000	111.562000	107.062000	102.250000	97.812000	94.438000	92.250000	90.875000	89.938000	89.438000	89.375000	89.688000	90.125000	90.500000	90.750000	90.750000	90.375000	89.625000	88.625000	87.562000	86.438000	85.312000	84.125000	83.000000	82.062000	81.250000	80.625000	80.062000	79.375000	78.688000	78.062000	77.625000	77.312000	76.875000	76.312000	75.750000	75.312000	75.000000	74.688000	74.312000	73.875000	73.438000	73.000000	72.562000	72.125000	71.750000	71.312000	70.812000	70.375000	69.812000	69.312000	68.812000	68.312000	67.812000	67.500000	67.312000	67.250000	67.250000	67.438000	68.250000	70.188000	73.562000	78.438000	84.562000	91.875000	99.688000	106.938000	112.688000	116.625000	119.125000	120.938000	122.625000	124.312000	125.750000	126.750000	127.250000	127.438000	127.625000	128.000000	128.500000	128.750000	128.625000	128.062000	127.375000	126.750000	126.000000	124.938000	123.250000	120.812000	117.625000	113.875000	109.500000	104.812000	100.250000	96.438000	93.812000	92.250000	91.500000	91.250000	91.375000	91.688000	91.938000	92.000000	91.875000	91.562000	91.125000	90.500000	89.625000	88.562000	87.312000	86.125000	85.125000	84.250000	83.312000	82.438000	81.562000	80.812000	80.188000	79.688000	79.188000	78.688000	78.250000	77.812000	77.375000	76.812000	76.312000	75.750000	75.188000	74.500000	73.812000	73.188000	72.750000	72.500000	72.250000	71.875000	71.500000	71.188000	70.875000	70.562000	70.125000	69.562000	69.000000	68.500000	68.000000	67.562000	67.250000	67.062000	67.062000	67.562000	69.062000	71.938000	76.438000	82.500000	89.938000	98.000000	105.500000	111.625000	115.875000	118.625000	120.625000	122.438000	124.188000	125.562000	126.312000	126.625000	127.062000	127.875000	128.750000	129.188000	129.125000	128.750000	128.250000	127.625000	126.812000	125.562000	124.062000	122.188000	119.875000	117.000000	113.375000	109.062000	104.438000	99.938000	96.250000	93.688000	92.062000	91.188000	90.812000	90.750000	90.938000	91.188000	91.375000	91.500000	91.562000	91.375000	90.812000	89.938000	88.812000	87.625000	86.375000	85.062000	83.812000	82.688000	81.688000	80.750000	79.875000	79.188000	78.625000	78.250000	77.875000	77.562000	77.062000	76.562000	76.062000	75.562000	75.062000	74.625000	74.250000	73.812000	73.375000	72.938000	72.500000	72.125000	71.625000	71.125000	70.562000	70.062000	69.562000	69.062000	68.500000	67.875000	67.375000	66.938000	66.688000	66.562000
velocity_aorta_distal (cm/s)	6.977000	12.957000	18.938000	24.918000	36.879000	48.840000	60.800000	72.761000	73.758000	74.755000	75.751000	76.748000	75.253000	73.758000	72.263000	70.768000	71.017000	71.266000	71.515000	71.764000	69.771000	67.777000	65.784000	63.791000	62.295000	60.800000	59.305000	57.810000	53.574000	49.338000	45.102000	40.866000	37.377000	33.889000	30.400000	26.912000	20.433000	13.954000	7.475000	0.997000	0.997000	0.997000	0.997000	0.997000	0.997000	0.997000	0.997000	0.997000	0.997000	0.997000	0.997000	0.997000	0.997000	0.997000	0.997000	0.997000	0.997000	0.997000	0.997000	0.997000	0.997000	0.997000	0.997000	0.997000	2.243000	3.489000	4.734000	5.980000	9.718000	13.456000	17.194000	20.931000	15.948000	10.964000	5.980000	0.997000	0.997000	0.997000	0.997000	0.997000	0.997000	0.997000	0.997000	0.997000	0.997000	0.997000	0.997000	0.997000	4.734000	8.472000	12.210000	15.948000	28.158000	40.367000	52.577000	64.787000	67.030000	69.273000	71.515000	73.758000	72.263000	70.768000	69.273000	67.777000	70.020000	72.263000	74.505000	76.748000	76.997000	77.246000	77.496000	77.745000	72.761000	67.777000	62.794000	57.810000	55.817000	53.823000	51.830000	49.836000	44.354000	38.872000	33.390000	27.908000	28.158000	28.407000	28.656000	28.905000	29.403000	29.902000	30.400000	30.899000	29.154000	27.410000	25.666000	23.921000	25.167000	26.413000	27.659000	28.905000	27.659000	26.413000	25.167000	23.921000	24.918000	25.915000	26.912000	27.908000	23.174000	18.439000	13.705000	8.971000	10.964000	12.957000	14.951000	16.944000	12.957000	8.971000	4.984000	0.997000	0.997000	0.997000	0.997000	0.997000	0.997000	0.997000	0.997000	0.997000	0.997000	0.997000	0.997000	0.997000	0.997000	0.997000	0.997000	0.997000	0.997000	0.997000	0.997000	0.997000	16.446000	31.895000	47.345000	62.794000	66.532000	70.269000	74.007000	77.745000	78.741000	79.738000	80.735000	81.732000	80.237000	78.741000	77.246000	75.751000	74.256000	72.761000	71.266000	69.771000	69.522000	69.273000	69.023000	68.774000	66.033000	63.292000	60.551000	57.810000	53.574000	49.338000	45.102000	40.866000	41.613000	42.361000	43.108000	43.856000	42.112000	40.367000	38.623000	36.879000	34.885000	32.892000	30.899000	28.905000	27.659000	26.413000	25.167000	23.921000	24.669000	25.417000	26.164000	26.912000	26.662000	26.413000	26.164000	25.915000	20.682000	15.449000	10.216000	4.984000	3.987000	2.990000	1.993000	0.997000	0.997000	0.997000	0.997000	0.997000	0.997000	0.997000	0.997000	0.997000	0.997000	0.997000	0.997000	0.997000	0.997000	0.997000	0.997000	0.997000	0.997000	0.997000	0.997000	0.997000	0.997000	0.997000	0.997000	0.997000	15.200000	29.403000	43.607000	57.810000	61.797000	65.784000	69.771000	73.758000	75.502000	77.246000	78.991000	80.735000	79.489000	78.243000	76.997000	75.751000	75.004000	74.256000	73.509000	72.761000	71.515000	70.269000	69.023000	67.777000	63.043000	58.309000	53.574000	48.840000	46.099000	43.358000	40.617000	37.876000	35.882000	33.889000	31.895000	29.902000	28.905000	27.908000	26.912000	25.915000	24.669000	23.423000	22.177000	20.931000	15.948000	10.964000	5.980000	0.997000	2.990000	4.984000	6.977000	8.971000	10.715000	12.459000	14.203000	15.948000	12.210000	8.472000	4.734000	0.997000	0.997000	0.997000	0.997000	0.997000	0.997000	0.997000	0.997000	0.997000	0.997000	0.997000	0.997000	0.997000	0.997000	0.997000	0.997000	0.997000	0.997000	0.997000	0.997000	0.997000	0.997000	0.997000	0.997000	0.997000	0.997000	0.997000	0.997000	0.997000	10.216000	19.436000	28.656000	37.876000	48.590000	59.305000	70.020000	80.735000	80.486000	80.237000	79.987000	79.738000	78.991000	78.243000	77.496000	76.748000	75.502000	74.256000	73.010000	71.764000	69.273000	66.781000	64.289000	61.797000	59.305000	56.813000	54.322000	51.830000	49.338000	46.846000	44.354000	41.863000	39.122000	36.381000	33.640000	30.899000	24.669000	18.439000	12.210000	5.980000	4.734000	3.489000	2.243000	0.997000	0.997000	0.997000	0.997000	0.997000	0.997000	0.997000	0.997000	0.997000	0.997000	0.997000	0.997000	0.997000	0.997000	0.997000	0.997000	0.997000	4.485000	7.974000	11.462000	14.951000	13.705000	12.459000	11.213000	9.967000	7.725000	5.482000	3.239000	0.997000	0.997000	0.997000	0.997000	0.997000	0.997000	0.997000	0.997000	0.997000	0.997000	0.997000	0.997000	0.997000	0.997000	0.997000	0.997000	0.997000	6.977000	12.957000	18.938000	24.918000	36.879000	48.840000	60.800000	72.761000	74.505000	76.250000	77.994000	79.738000	77.496000	75.253000	73.010000	70.768000	72.512000	74.256000	76.000000	77.745000	76.499000	75.253000	74.007000	72.761000	69.023000	65.286000	61.548000	57.810000	54.072000	50.335000	46.597000	42.859000	37.876000	32.892000	27.908000	22.925000	23.672000	24.420000	25.167000	25.915000	19.935000	13.954000	7.974000	1.993000	1.744000	1.495000	1.246000	0.997000	1.246000	1.495000	1.744000	1.993000	1.744000	1.495000	1.246000	0.997000	0.997000	0.997000	0.997000	0.997000	0.997000	0.997000	0.997000	0.997000	2.243000	3.489000	4.734000	5.980000	11.213000	16.446000	21.679000	26.912000	21.430000	15.948000	10.466000	4.984000	9.469000	13.954000	18.439000	22.925000	17.443000	11.961000	6.479000	0.997000	0.997000	0.997000	0.997000	0.997000	0.997000	0.997000	0.997000	0.997000	15.200000	29.403000	43.607000	57.810000	61.548000	65.286000	69.023000	72.761000	72.263000	71.764000	71.266000	70.768000	73.259000	75.751000	78.243000	80.735000	79.489000	78.243000	76.997000	75.751000	70.518000	65.286000	60.053000	54.820000	52.079000	49.338000	46.597000	43.856000	34.387000	24.918000	15.449000	5.980000	4.734000	3.489000	2.243000	0.997000	0.997000	0.997000	0.997000	0.997000	7.725000	14.453000	21.180000	27.908000	28.158000	28.407000	28.656000	28.905000	24.918000	20.931000	16.944000	12.957000	13.954000	14.951000	15.948000	16.944000	16.197000	15.449000	14.702000	13.954000	10.715000	7.475000	4.236000	0.997000	0.997000	0.997000	0.997000	0.997000	0.997000	0.997000	0.997000	0.997000	0.997000	0.997000	0.997000	0.997000	0.997000	0.997000	0.997000	0.997000	0.997000	0.997000	0.997000	0.997000	0.997000	0.997000	0.997000	0.997000	13.954000	26.912000	39.869000	52.827000	59.305000	65.784000	72.263000	78.741000	78.741000	78.741000	78.741000	78.741000	77.994000	77.246000	76.499000	75.751000	75.751000	75.751000	75.751000	75.751000	74.256000	72.761000	71.266000	69.771000	66.033000	62.295000	58.558000	54.820000	49.836000	44.853000	39.869000	34.885000	33.889000	32.892000	31.895000	30.899000	27.908000	24.918000	21.928000	18.938000	14.453000	9.967000	5.482000	0.997000	0.997000	0.997000	0.997000	0.997000	0.997000	0.997000	0.997000	0.997000	0.997000	0.997000	0.997000	0.997000	0.997000	0.997000	0.997000	0.997000	0.997000	0.997000	0.997000	0.997000	0.997000	0.997000	0.997000	0.997000	0.997000	0.997000	0.997000	0.997000	0.997000	0.997000	0.997000	0.997000	0.997000	0.997000	0.997000	0.997000	0.997000	0.997000	0.997000	0.997000	0.997000	0.997000	0.997000	0.997000	15.698000	30.400000	45.102000	59.804000	64.289000	68.774000	73.259000	77.745000	77.994000	78.243000	78.492000	78.741000	76.997000	75.253000	73.509000	71.764000	70.768000	69.771000	68.774000	67.777000	67.030000	66.282000	65.535000	64.787000	61.797000	58.807000	55.817000	52.827000	48.840000	44.853000	40.866000	36.879000	27.908000	18.938000	9.967000	0.997000	7.226000	13.456000	19.685000	25.915000	19.685000	13.456000	7.226000	0.997000	0.997000	0.997000	0.997000	0.997000	0.997000	0.997000	0.997000	0.997000	0.997000	0.997000	0.997000	0.997000	0.997000	0.997000	0.997000	0.997000	1.744000	2.492000	3.239000	3.987000	3.239000	2.492000	1.744000	0.997000	0.997000	0.997000	0.997000	0.997000	0.997000	0.997000	0.997000	0.997000	0.997000	0.997000	0.997000	0.997000	0.997000	0.997000	0.997000	0.997000	0.997000	0.997000	0.997000	0.997000	8.971000	16.944000	24.918000	32.892000	42.859000	52.827000	62.794000	72.761000	73.259000	73.758000	74.256000	74.755000	74.007000	73.259000	72.512000	71.764000	73.758000	75.751000	77.745000	79.738000	76.499000	73.259000	70.020000	66.781000	64.040000	61.299000	58.558000	55.817000	52.079000	48.341000	44.604000	40.866000	35.135000	29.403000	23.672000	17.941000	16.695000	15.449000	14.203000	12.957000	16.944000	20.931000	24.918000	28.905000	28.158000	27.410000	26.662000	25.915000	26.912000	27.908000	28.905000	29.902000	29.403000	28.905000	28.407000	27.908000	22.177000	16.446000	10.715000	4.984000	9.220000	13.456000	17.692000	21.928000	21.679000	21.430000	21.180000	20.931000	19.436000	17.941000	16.446000	14.951000	11.712000	8.472000	5.233000	1.993000	1.744000	1.495000	1.246000	0.997000	0.997000	0.997000	0.997000	0.997000	0.997000	0.997000	0.997000	0.997000	0.997000

Subject #3 NOR
time (s)	0.000000	0.008000	0.016000	0.024000	0.032000	0.040000	0.048000	0.056000	0.064000	0.072000	0.080000	0.088000	0.096000	0.104000	0.112000	0.120000	0.128000	0.136000	0.144000	0.152000	0.161000	0.169000	0.177000	0.185000	0.193000	0.201000	0.209000	0.217000	0.225000	0.233000	0.241000	0.249000	0.257000	0.265000	0.273000	0.281000	0.289000	0.297000	0.305000	0.313000	0.321000	0.329000	0.337000	0.345000	0.353000	0.361000	0.369000	0.377000	0.385000	0.393000	0.401000	0.409000	0.417000	0.425000	0.433000	0.441000	0.449000	0.457000	0.465000	0.473000	0.481000	0.489000	0.497000	0.505000	0.513000	0.521000	0.529000	0.537000	0.545000	0.553000	0.561000	0.569000	0.577000	0.585000	0.593000	0.601000	0.609000	0.617000	0.625000	0.633000	0.641000	0.649000	0.657000	0.665000	0.673000	0.681000	0.689000	0.697000	0.705000	0.713000	0.721000	0.729000	0.737000	0.745000	0.753000	0.761000	0.769000	0.777000	0.785000	0.793000	0.801000	0.809000	0.817000	0.825000	0.833000	0.841000	0.849000	0.857000	0.865000	0.873000	0.881000	0.889000	0.897000	0.905000	0.913000	0.921000	0.929000	0.937000	0.945000	0.953000	0.961000	0.969000	0.977000	0.985000	0.993000	1.001000	1.009000	1.017000	1.025000	1.033000	1.041000	1.049000	1.057000	1.065000	1.073000	1.081000	1.089000	1.097000	1.105000	1.113000	1.121000	1.129000	1.137000	1.145000	1.153000	1.161000	1.169000	1.177000	1.185000	1.193000	1.201000	1.209000	1.217000	1.225000	1.233000	1.241000	1.249000	1.257000	1.265000	1.273000	1.281000	1.289000	1.297000	1.305000	1.313000	1.321000	1.329000	1.337000	1.345000	1.353000	1.361000	1.369000	1.377000	1.385000	1.393000	1.401000	1.409000	1.417000	1.425000	1.433000	1.441000	1.449000	1.457000	1.465000	1.473000	1.481000	1.489000	1.497000	1.505000	1.513000	1.521000	1.529000	1.537000	1.545000	1.553000	1.561000	1.569000	1.577000	1.585000	1.593000	1.601000	1.609000	1.617000	1.625000	1.633000	1.641000	1.649000	1.657000	1.665000	1.673000	1.681000	1.689000	1.697000	1.705000	1.713000	1.721000	1.729000	1.737000	1.745000	1.753000	1.761000	1.769000	1.777000	1.785000	1.793000	1.801000	1.809000	1.817000	1.825000	1.833000	1.841000	1.849000	1.857000	1.865000	1.873000	1.881000	1.889000	1.897000	1.905000	1.913000	1.921000	1.929000	1.937000	1.945000	1.953000	1.961000	1.969000	1.977000	1.985000	1.993000	2.001000	2.009000	2.017000	2.025000	2.033000	2.041000	2.049000	2.057000	2.065000	2.073000	2.081000	2.089000	2.097000	2.105000	2.113000	2.121000	2.129000	2.137000	2.145000	2.153000	2.161000	2.169000	2.177000	2.185000	2.193000	2.201000	2.209000	2.217000	2.225000	2.233000	2.241000	2.249000	2.257000	2.265000	2.273000	2.281000	2.289000	2.297000	2.305000	2.313000	2.321000	2.329000	2.337000	2.345000	2.353000	2.361000	2.369000	2.377000	2.386000	2.394000	2.402000	2.410000	2.418000	2.426000	2.434000	2.442000	2.450000	2.458000	2.466000	2.474000	2.482000	2.490000	2.498000	2.506000	2.514000	2.522000	2.530000	2.538000	2.546000	2.554000	2.562000	2.570000	2.578000	2.586000	2.594000	2.602000	2.610000	2.618000	2.626000	2.634000	2.642000	2.650000	2.658000	2.666000	2.674000	2.682000	2.690000	2.698000	2.706000	2.714000	2.722000	2.730000	2.738000	2.746000	2.754000	2.762000	2.770000	2.778000	2.786000	2.794000	2.802000	2.810000	2.818000	2.826000	2.834000	2.842000	2.850000	2.858000	2.866000	2.874000	2.882000	2.890000	2.898000	2.906000	2.914000	2.922000	2.930000	2.938000	2.946000	2.954000	2.962000	2.970000	2.978000	2.986000	2.994000	3.002000	3.010000	3.018000	3.026000	3.034000	3.042000	3.050000	3.058000	3.066000	3.074000	3.082000	3.090000	3.098000	3.106000	3.114000	3.122000	3.130000	3.138000	3.146000	3.154000	3.162000	3.170000	3.178000	3.186000	3.194000	3.202000	3.210000	3.218000	3.226000	3.234000	3.242000	3.250000	3.258000	3.266000	3.274000	3.282000	3.290000	3.298000	3.306000	3.314000	3.322000	3.330000	3.338000	3.346000	3.354000	3.362000	3.370000	3.378000	3.386000	3.394000	3.402000	3.410000	3.418000	3.426000	3.434000	3.442000	3.450000	3.458000	3.466000	3.474000	3.482000	3.490000	3.498000	3.506000	3.514000	3.522000	3.530000	3.538000	3.546000	3.554000	3.562000	3.570000	3.578000	3.586000	3.594000	3.602000	3.610000	3.618000	3.626000	3.634000	3.642000	3.650000	3.658000	3.666000	3.674000	3.682000	3.690000	3.698000	3.706000	3.714000	3.722000	3.730000	3.738000	3.746000	3.754000	3.762000	3.770000	3.778000	3.786000	3.794000	3.802000	3.810000	3.818000	3.826000	3.834000	3.842000	3.850000	3.858000	3.866000	3.874000	3.882000	3.890000	3.898000	3.906000	3.914000	3.922000	3.930000	3.938000	3.946000	3.954000	3.962000	3.970000	3.978000	3.986000	3.994000	4.002000	4.010000	4.018000	4.026000	4.034000	4.042000	4.050000	4.058000	4.066000	4.074000	4.082000	4.090000	4.098000	4.106000	4.114000	4.122000	4.130000	4.138000	4.146000	4.154000	4.162000	4.170000	4.178000	4.186000	4.194000	4.202000	4.210000	4.218000	4.226000	4.234000	4.242000	4.250000	4.258000	4.266000	4.274000	4.282000	4.290000	4.298000	4.306000	4.314000	4.322000	4.330000	4.338000	4.346000	4.354000	4.362000	4.370000	4.378000	4.386000	4.394000	4.402000	4.410000	4.418000	4.426000	4.434000	4.442000	4.450000	4.458000	4.466000	4.474000	4.482000	4.490000	4.498000	4.506000	4.514000	4.522000	4.530000	4.538000	4.546000	4.554000	4.562000	4.570000	4.578000	4.586000	4.594000	4.602000	4.611000	4.619000	4.627000	4.635000	4.643000	4.651000	4.659000	4.667000	4.675000	4.683000	4.691000	4.699000	4.707000	4.715000	4.723000	4.731000	4.739000	4.747000	4.755000	4.763000	4.771000	4.779000	4.787000	4.795000	4.803000	4.811000	4.819000	4.827000	4.835000	4.843000	4.851000	4.859000	4.867000	4.875000	4.883000	4.891000	4.899000	4.907000	4.915000	4.923000	4.931000	4.939000	4.947000	4.955000	4.963000	4.971000	4.979000	4.987000	4.995000	5.003000	5.011000	5.019000	5.027000	5.035000	5.043000	5.051000	5.059000	5.067000	5.075000	5.083000	5.091000	5.099000	5.107000	5.115000	5.123000	5.131000	5.139000	5.147000	5.155000	5.163000	5.171000	5.179000	5.187000	5.195000	5.203000	5.211000	5.219000	5.227000	5.235000	5.243000	5.251000	5.259000	5.267000	5.275000	5.283000	5.291000	5.299000	5.307000	5.315000	5.323000	5.331000	5.339000	5.347000	5.355000	5.363000	5.371000	5.379000	5.387000	5.395000	5.403000	5.411000	5.419000	5.427000	5.435000	5.443000	5.451000	5.459000	5.467000	5.475000	5.483000	5.491000	5.499000	5.507000	5.515000	5.523000	5.531000	5.539000	5.547000	5.555000	5.563000	5.571000	5.579000	5.587000	5.595000	5.603000	5.611000	5.619000	5.627000	5.635000	5.643000	5.651000	5.659000	5.667000	5.675000	5.683000	5.691000	5.699000	5.707000	5.715000	5.723000	5.731000	5.739000	5.747000	5.755000	5.763000	5.771000	5.779000	5.787000	5.795000	5.803000	5.811000	5.819000	5.827000	5.835000	5.843000	5.851000	5.859000	5.867000	5.875000	5.883000	5.891000	5.899000	5.907000	5.915000	5.923000	5.931000	5.939000	5.947000	5.955000	5.963000	5.971000	5.979000	5.987000	5.995000	6.003000	6.011000	6.019000	6.027000	6.035000	6.043000	6.051000	6.059000	6.067000	6.075000	6.083000	6.091000	6.099000	6.107000	6.115000	6.123000	6.131000	6.139000	6.147000	6.155000	6.163000	6.171000	6.179000	6.187000	6.195000	6.203000	6.211000	6.219000	6.227000	6.235000	6.243000	6.251000	6.259000	6.267000	6.275000	6.283000	6.291000	6.299000	6.307000	6.315000	6.323000	6.331000	6.339000	6.347000	6.355000	6.363000	6.371000	6.379000	6.387000	6.395000	6.403000	6.411000	6.419000	6.427000	6.435000	6.443000	6.451000	6.459000	6.467000	6.475000	6.483000	6.491000	6.499000	6.507000	6.515000	6.523000	6.531000	6.539000	6.547000	6.555000	6.563000	6.571000	6.579000	6.587000	6.595000	6.603000	6.611000	6.619000	6.627000	6.635000	6.643000	6.651000	6.659000	6.667000	6.675000	6.683000	6.691000	6.699000	6.707000	6.715000	6.723000	6.731000	6.739000	6.747000	6.755000	6.763000	6.771000	6.779000	6.787000	6.795000	6.803000	6.811000	6.819000	6.827000	6.836000	6.844000	6.852000	6.860000	6.868000	6.876000	6.884000	6.892000	6.900000	6.908000	6.916000	6.924000	6.932000	6.940000	6.948000	6.956000	6.964000	6.972000	6.980000	6.988000	6.996000	7.004000	7.012000	7.020000	7.028000	7.036000	7.044000	7.052000	7.060000	7.068000	7.076000	7.084000	7.092000	7.100000	7.108000	7.116000	7.124000	7.132000	7.140000	7.148000	7.156000	7.164000	7.172000	7.180000	7.188000	7.196000	7.204000	7.212000	7.220000	7.228000	7.236000	7.244000	7.252000	7.260000	7.268000	7.276000	7.284000	7.292000	7.300000	7.308000	7.316000	7.324000	7.332000	7.340000	7.348000	7.356000
pressure_aorta_proximal (mmHg)	81.625000	81.625000	81.625000	82.062000	83.500000	86.562000	91.625000	98.500000	106.375000	114.312000	121.312000	127.062000	131.625000	135.500000	139.062000	142.312000	145.000000	146.875000	148.062000	148.875000	149.750000	150.938000	152.188000	153.250000	154.125000	154.812000	155.500000	156.000000	156.188000	156.000000	155.375000	154.188000	152.375000	149.688000	146.000000	141.312000	135.688000	129.312000	122.750000	116.938000	112.688000	110.000000	108.562000	107.938000	107.688000	107.812000	108.312000	108.938000	109.500000	109.688000	109.438000	108.875000	108.000000	106.938000	105.688000	104.188000	102.688000	101.250000	99.938000	98.688000	97.562000	96.562000	95.750000	95.125000	94.562000	94.062000	93.562000	93.125000	92.688000	92.188000	91.688000	91.188000	90.625000	90.062000	89.375000	88.812000	88.375000	88.000000	87.688000	87.250000	86.688000	86.125000	85.500000	84.938000	84.438000	84.000000	83.438000	82.938000	82.562000	82.375000	82.250000	82.125000	82.125000	82.688000	84.250000	87.375000	92.312000	98.938000	106.812000	114.875000	122.062000	127.812000	132.375000	136.312000	140.000000	143.438000	146.188000	148.062000	149.250000	150.375000	151.688000	153.062000	154.312000	155.375000	156.375000	157.125000	157.500000	157.562000	157.438000	157.125000	156.375000	155.062000	152.938000	150.062000	146.312000	141.750000	136.250000	130.125000	123.812000	118.125000	113.938000	111.188000	109.562000	108.688000	108.250000	108.188000	108.438000	108.938000	109.562000	109.938000	109.875000	109.312000	108.438000	107.375000	106.250000	105.062000	103.750000	102.250000	100.750000	99.375000	98.250000	97.312000	96.438000	95.688000	95.000000	94.438000	94.000000	93.625000	93.188000	92.688000	92.062000	91.375000	90.812000	90.438000	90.062000	89.688000	89.188000	88.688000	88.125000	87.625000	87.188000	86.688000	86.125000	85.500000	84.938000	84.500000	84.000000	83.438000	83.062000	82.875000	82.875000	82.875000	82.875000	83.188000	84.438000	87.312000	91.938000	98.250000	105.750000	113.750000	121.312000	127.625000	132.562000	136.562000	140.062000	143.438000	146.375000	148.500000	149.875000	150.875000	152.000000	153.438000	154.812000	155.750000	156.312000	156.812000	157.500000	158.062000	158.312000	158.062000	157.438000	156.438000	154.875000	152.562000	149.375000	145.188000	140.000000	134.062000	127.625000	121.500000	116.625000	113.438000	111.562000	110.375000	109.500000	109.125000	109.375000	110.125000	110.938000	111.438000	111.375000	110.875000	110.125000	109.188000	108.062000	106.812000	105.375000	103.812000	102.250000	100.812000	99.688000	98.812000	98.062000	97.375000	96.750000	96.188000	95.750000	95.312000	94.875000	94.375000	93.938000	93.438000	92.875000	92.250000	91.562000	90.938000	90.562000	90.250000	89.875000	89.312000	88.688000	88.125000	87.688000	87.250000	86.688000	86.062000	85.375000	84.750000	84.250000	83.938000	83.750000	83.625000	83.562000	83.562000	84.125000	85.875000	89.312000	94.438000	100.875000	108.188000	116.000000	123.438000	129.688000	134.625000	138.500000	142.125000	145.562000	148.625000	150.750000	152.125000	153.312000	154.688000	156.312000	157.750000	158.688000	159.062000	159.312000	159.688000	160.062000	160.250000	160.062000	159.688000	159.000000	157.625000	155.312000	151.875000	147.438000	142.000000	135.750000	129.000000	122.562000	117.375000	113.812000	111.688000	110.438000	109.812000	109.750000	110.250000	111.188000	112.062000	112.625000	112.812000	112.688000	112.125000	111.062000	109.562000	107.938000	106.250000	104.688000	103.062000	101.438000	99.938000	98.750000	97.875000	97.188000	96.562000	96.062000	95.625000	95.250000	94.938000	94.500000	94.000000	93.500000	93.000000	92.625000	92.250000	91.750000	91.250000	90.688000	90.125000	89.562000	89.062000	88.500000	87.938000	87.250000	86.625000	86.000000	85.375000	84.750000	84.125000	83.625000	83.312000	83.188000	83.125000	83.062000	83.125000	83.938000	86.062000	89.875000	95.375000	102.375000	110.250000	118.312000	125.438000	131.188000	135.625000	139.438000	143.062000	146.500000	149.250000	151.062000	152.188000	153.375000	154.812000	156.250000	157.375000	157.938000	158.312000	158.812000	159.438000	159.938000	160.125000	159.938000	159.250000	158.062000	156.250000	153.688000	150.250000	145.750000	140.250000	133.812000	127.125000	121.188000	116.688000	113.750000	111.875000	110.688000	110.062000	110.000000	110.500000	111.125000	111.625000	111.750000	111.562000	111.125000	110.375000	109.375000	108.000000	106.562000	105.062000	103.625000	102.188000	100.938000	99.750000	98.750000	97.938000	97.188000	96.562000	96.062000	95.688000	95.188000	94.688000	94.188000	93.625000	93.125000	92.625000	92.062000	91.375000	90.750000	90.062000	89.438000	88.812000	88.312000	87.875000	87.438000	87.000000	86.438000	85.875000	85.375000	84.938000	84.562000	84.125000	83.562000	83.062000	82.812000	82.812000	82.875000	82.875000	83.125000	84.250000	86.875000	91.375000	97.625000	105.250000	113.438000	121.125000	127.562000	132.625000	136.875000	140.688000	144.312000	147.438000	149.750000	151.250000	152.500000	153.688000	155.000000	156.062000	156.938000	157.688000	158.438000	159.000000	159.188000	159.125000	158.812000	158.375000	157.562000	156.250000	154.062000	151.000000	147.000000	142.062000	136.188000	129.750000	123.375000	118.125000	114.500000	112.312000	110.875000	109.938000	109.375000	109.438000	109.938000	110.688000	111.250000	111.375000	111.062000	110.438000	109.500000	108.375000	107.125000	105.688000	104.188000	102.688000	101.312000	100.188000	99.250000	98.375000	97.500000	96.750000	96.188000	95.750000	95.312000	94.750000	94.062000	93.438000	92.938000	92.438000	91.875000	91.250000	90.625000	90.062000	89.562000	89.062000	88.625000	88.125000	87.625000	87.062000	86.500000	85.875000	85.375000	84.875000	84.375000	83.812000	83.312000	82.875000	82.688000	82.625000	82.625000	82.688000	83.062000	84.250000	86.750000	91.000000	97.125000	104.812000	113.188000	121.000000	127.375000	132.375000	136.500000	140.375000	144.125000	147.312000	149.438000	150.750000	151.688000	152.875000	154.250000	155.562000	156.500000	157.125000	157.562000	158.000000	158.375000	158.625000	158.750000	158.500000	157.750000	156.312000	154.125000	151.000000	146.875000	141.812000	135.688000	129.000000	122.438000	116.938000	113.125000	110.812000	109.562000	108.938000	108.812000	109.125000	109.812000	110.500000	111.062000	111.250000	111.125000	110.500000	109.625000	108.438000	107.125000	105.750000	104.250000	102.688000	101.250000	99.938000	98.875000	98.000000	97.250000	96.562000	95.938000	95.250000	94.562000	93.875000	93.250000	92.812000	92.438000	92.000000	91.438000	90.875000	90.438000	90.000000	89.438000	88.875000	88.375000	87.875000	87.438000	86.938000	86.312000	85.688000	85.125000	84.562000	84.062000	83.500000	83.000000	82.562000	82.312000	82.250000	82.250000	82.250000	82.438000	83.125000	85.000000	88.375000	93.562000	100.375000	108.312000	116.500000	123.875000	129.750000	134.438000	138.312000	141.938000	145.250000	148.125000	150.125000	151.375000	152.188000	153.188000	154.312000	155.438000	156.375000	157.000000	157.562000	158.125000	158.688000	159.188000	159.375000	159.062000	158.062000	156.375000	153.812000	150.500000	146.125000	140.562000	134.062000	127.250000	121.062000	116.250000	113.125000	111.375000	110.438000	110.125000	110.250000	110.812000	111.625000	112.438000	112.812000	112.500000	111.750000	110.625000	109.438000	108.188000	106.688000	105.125000	103.500000	102.062000	100.812000	99.750000	98.750000	97.938000	97.250000	96.750000	96.312000	95.812000	95.375000	95.000000	94.625000	94.188000	93.625000	93.000000	92.375000	91.750000	91.125000	90.438000	89.750000	89.188000	88.688000	88.312000	87.875000	87.438000	86.938000	86.562000	86.250000	85.875000	85.312000	84.688000	84.125000	83.688000	83.312000	83.062000	82.750000	82.500000	82.312000	82.625000	84.062000	87.125000	91.875000	98.000000	105.312000	113.438000	121.625000	128.688000	134.188000	138.375000	142.062000	145.688000	149.125000	151.750000	153.312000	154.250000	155.062000	156.188000	157.312000	158.188000	158.688000	159.062000	159.625000	160.250000	160.562000	160.500000	160.125000	159.500000	158.438000	156.688000	153.938000	150.062000	145.125000	139.312000	132.875000	126.312000	120.562000	116.312000	113.562000	111.938000	110.938000	110.438000	110.312000	110.625000	111.250000	111.875000	112.188000	112.000000	111.500000	110.625000	109.625000	108.438000	107.188000	105.875000	104.438000	102.938000	101.500000	100.188000	99.062000	98.062000	97.125000	96.250000	95.500000	94.875000	94.250000	93.688000	93.062000	92.562000	92.188000	91.875000	91.500000	91.125000	90.625000	90.188000	89.750000	89.375000	88.938000	88.500000	87.938000	87.250000	86.625000	86.062000	85.562000	85.000000	84.375000	83.688000	83.062000	82.625000	82.375000	82.312000	82.250000	82.188000	82.312000	83.312000	85.812000	90.062000	96.125000	103.438000	111.562000	119.500000	126.500000	132.062000	136.438000	140.250000	143.750000	147.000000	149.625000	151.500000	152.750000	153.625000	154.438000	155.312000	156.312000	157.250000	158.062000	158.562000	158.875000	159.062000	159.062000	158.938000	158.500000	157.375000	155.438000	152.562000	148.750000	143.875000	137.938000	131.188000	124.312000	118.250000	113.875000	111.062000	109.500000	108.750000	108.562000	108.938000	109.688000	110.500000	111.188000	111.438000	111.375000	110.875000	110.062000	108.938000	107.562000	106.125000	104.625000	103.062000	101.562000	100.188000	99.000000	98.062000	97.312000	96.562000	95.812000	95.125000	94.500000	94.062000	93.688000	93.312000	92.812000	92.125000	91.375000	90.625000	90.062000	89.562000	89.125000	88.625000	88.062000	87.562000	87.062000	86.625000	86.062000	85.500000	84.875000	84.375000	83.938000	83.438000	82.875000	82.312000	81.875000	81.562000	81.438000
velocity_aorta_distal (cm/s)	0.997000	0.997000	5.731000	10.466000	15.200000	19.935000	29.653000	39.371000	49.089000	58.807000	59.804000	60.800000	61.797000	62.794000	65.036000	67.279000	69.522000	71.764000	69.273000	66.781000	64.289000	61.797000	61.797000	61.797000	61.797000	61.797000	62.794000	63.791000	64.787000	65.784000	64.040000	62.295000	60.551000	58.807000	52.328000	45.849000	39.371000	32.892000	24.918000	16.944000	8.971000	0.997000	0.997000	0.997000	0.997000	0.997000	0.997000	0.997000	0.997000	0.997000	0.997000	0.997000	0.997000	0.997000	0.997000	0.997000	0.997000	0.997000	0.997000	0.997000	0.997000	0.997000	0.997000	0.997000	0.997000	0.997000	0.997000	0.997000	0.997000	0.997000	0.997000	0.997000	0.997000	0.997000	0.997000	0.997000	0.997000	0.997000	0.997000	0.997000	0.997000	0.997000	0.997000	0.997000	0.997000	0.997000	0.997000	0.997000	0.997000	0.997000	0.997000	0.997000	0.997000	0.997000	11.712000	22.426000	33.141000	43.856000	48.341000	52.827000	57.312000	61.797000	63.292000	64.787000	66.282000	67.777000	65.784000	63.791000	61.797000	59.804000	61.299000	62.794000	64.289000	65.784000	64.040000	62.295000	60.551000	58.807000	58.059000	57.312000	56.564000	55.817000	52.577000	49.338000	46.099000	42.859000	38.125000	33.390000	28.656000	23.921000	20.433000	16.944000	13.456000	9.967000	7.725000	5.482000	3.239000	0.997000	0.997000	0.997000	0.997000	0.997000	0.997000	0.997000	0.997000	0.997000	0.997000	0.997000	0.997000	0.997000	0.997000	0.997000	0.997000	0.997000	0.997000	0.997000	0.997000	0.997000	0.997000	0.997000	0.997000	0.997000	0.997000	0.997000	0.997000	0.997000	0.997000	0.997000	0.997000	0.997000	0.997000	0.997000	0.997000	0.997000	0.997000	0.997000	0.997000	0.997000	0.997000	0.997000	0.997000	0.997000	2.990000	4.984000	6.977000	8.971000	19.436000	29.902000	40.367000	50.833000	54.072000	57.312000	60.551000	63.791000	62.545000	61.299000	60.053000	58.807000	58.059000	57.312000	56.564000	55.817000	59.305000	62.794000	66.282000	69.771000	67.030000	64.289000	61.548000	58.807000	55.069000	51.331000	47.594000	43.856000	39.869000	35.882000	31.895000	27.908000	21.180000	14.453000	7.725000	0.997000	0.997000	0.997000	0.997000	0.997000	0.997000	0.997000	0.997000	0.997000	0.997000	0.997000	0.997000	0.997000	0.997000	0.997000	0.997000	0.997000	0.997000	0.997000	0.997000	0.997000	0.997000	0.997000	0.997000	0.997000	2.243000	3.489000	4.734000	5.980000	4.734000	3.489000	2.243000	0.997000	0.997000	0.997000	0.997000	0.997000	0.997000	0.997000	0.997000	0.997000	0.997000	0.997000	0.997000	0.997000	0.997000	0.997000	0.997000	0.997000	0.997000	0.997000	0.997000	0.997000	8.971000	16.944000	24.918000	32.892000	39.620000	46.348000	53.076000	59.804000	60.053000	60.302000	60.551000	60.800000	63.043000	65.286000	67.528000	69.771000	66.781000	63.791000	60.800000	57.810000	56.813000	55.817000	54.820000	53.823000	53.076000	52.328000	51.581000	50.833000	49.338000	47.843000	46.348000	44.853000	41.115000	37.377000	33.640000	29.902000	26.662000	23.423000	20.184000	16.944000	12.957000	8.971000	4.984000	0.997000	0.997000	0.997000	0.997000	0.997000	1.744000	2.492000	3.239000	3.987000	8.971000	13.954000	18.938000	23.921000	21.928000	19.935000	17.941000	15.948000	12.459000	8.971000	5.482000	1.993000	1.744000	1.495000	1.246000	0.997000	0.997000	0.997000	0.997000	0.997000	0.997000	0.997000	0.997000	0.997000	0.997000	0.997000	0.997000	0.997000	0.997000	0.997000	0.997000	0.997000	0.997000	0.997000	0.997000	0.997000	0.997000	0.997000	0.997000	0.997000	8.971000	16.944000	24.918000	32.892000	39.371000	45.849000	52.328000	58.807000	59.056000	59.305000	59.554000	59.804000	60.800000	61.797000	62.794000	63.791000	63.292000	62.794000	62.295000	61.797000	61.050000	60.302000	59.554000	58.807000	58.059000	57.312000	56.564000	55.817000	52.827000	49.836000	46.846000	43.856000	34.636000	25.417000	16.197000	6.977000	7.475000	7.974000	8.472000	8.971000	7.974000	6.977000	5.980000	4.984000	9.718000	14.453000	19.187000	23.921000	21.928000	19.935000	17.941000	15.948000	12.210000	8.472000	4.734000	0.997000	0.997000	0.997000	0.997000	0.997000	0.997000	0.997000	0.997000	0.997000	0.997000	0.997000	0.997000	0.997000	0.997000	0.997000	0.997000	0.997000	0.997000	0.997000	0.997000	0.997000	0.997000	0.997000	0.997000	0.997000	0.997000	0.997000	0.997000	0.997000	0.997000	0.997000	0.997000	0.997000	0.997000	0.997000	0.997000	0.997000	3.239000	5.482000	7.725000	9.967000	22.676000	35.384000	48.092000	60.800000	62.545000	64.289000	66.033000	67.777000	68.276000	68.774000	69.273000	69.771000	68.525000	67.279000	66.033000	64.787000	63.791000	62.794000	61.797000	60.800000	59.554000	58.309000	57.063000	55.817000	52.827000	49.836000	46.846000	43.856000	38.125000	32.394000	26.662000	20.931000	21.679000	22.426000	23.174000	23.921000	18.190000	12.459000	6.728000	0.997000	0.997000	0.997000	0.997000	0.997000	5.980000	10.964000	15.948000	20.931000	16.197000	11.462000	6.728000	1.993000	1.744000	1.495000	1.246000	0.997000	0.997000	0.997000	0.997000	0.997000	0.997000	0.997000	0.997000	0.997000	0.997000	0.997000	0.997000	0.997000	0.997000	0.997000	0.997000	0.997000	0.997000	0.997000	0.997000	0.997000	0.997000	0.997000	0.997000	0.997000	0.997000	0.997000	0.997000	0.997000	0.997000	0.997000	0.997000	0.997000	9.718000	18.439000	27.161000	35.882000	41.364000	46.846000	52.328000	57.810000	57.810000	57.810000	57.810000	57.810000	59.305000	60.800000	62.295000	63.791000	64.289000	64.787000	65.286000	65.784000	65.036000	64.289000	63.541000	62.794000	62.295000	61.797000	61.299000	60.800000	59.056000	57.312000	55.568000	53.823000	48.092000	42.361000	36.630000	30.899000	29.154000	27.410000	25.666000	23.921000	22.426000	20.931000	19.436000	17.941000	13.705000	9.469000	5.233000	0.997000	0.997000	0.997000	0.997000	0.997000	0.997000	0.997000	0.997000	0.997000	0.997000	0.997000	0.997000	0.997000	0.997000	0.997000	0.997000	0.997000	0.997000	0.997000	0.997000	0.997000	0.997000	0.997000	0.997000	0.997000	0.997000	0.997000	0.997000	0.997000	0.997000	0.997000	0.997000	0.997000	0.997000	0.997000	0.997000	0.997000	0.997000	0.997000	0.997000	0.997000	0.997000	0.997000	0.997000	0.997000	3.239000	5.482000	7.725000	9.967000	22.426000	34.885000	47.345000	59.804000	60.302000	60.800000	61.299000	61.797000	62.046000	62.295000	62.545000	62.794000	61.797000	60.800000	59.804000	58.807000	57.810000	56.813000	55.817000	54.820000	54.820000	54.820000	54.820000	54.820000	54.571000	54.322000	54.072000	53.823000	46.348000	38.872000	31.397000	23.921000	18.190000	12.459000	6.728000	0.997000	3.738000	6.479000	9.220000	11.961000	9.220000	6.479000	3.738000	0.997000	1.744000	2.492000	3.239000	3.987000	3.239000	2.492000	1.744000	0.997000	0.997000	0.997000	0.997000	0.997000	0.997000	0.997000	0.997000	0.997000	0.997000	0.997000	0.997000	0.997000	0.997000	0.997000	0.997000	0.997000	0.997000	0.997000	0.997000	0.997000	0.997000	0.997000	0.997000	0.997000	0.997000	0.997000	0.997000	0.997000	0.997000	0.997000	0.997000	0.997000	0.997000	0.997000	0.997000	0.997000	0.997000	0.997000	0.997000	0.997000	13.207000	25.417000	37.626000	49.836000	53.325000	56.813000	60.302000	63.791000	65.286000	66.781000	68.276000	69.771000	67.777000	65.784000	63.791000	61.797000	61.299000	60.800000	60.302000	59.804000	58.807000	57.810000	56.813000	55.817000	56.564000	57.312000	58.059000	58.807000	55.568000	52.328000	49.089000	45.849000	34.636000	23.423000	12.210000	0.997000	0.997000	0.997000	0.997000	0.997000	0.997000	0.997000	0.997000	0.997000	0.997000	0.997000	0.997000	0.997000	0.997000	0.997000	0.997000	0.997000	0.997000	0.997000	0.997000	0.997000	0.997000	0.997000	0.997000	0.997000	0.997000	0.997000	0.997000	0.997000	0.997000	0.997000	0.997000	0.997000	0.997000	0.997000	0.997000	0.997000	0.997000	0.997000	0.997000	0.997000	0.997000	0.997000	0.997000	0.997000	0.997000	0.997000	0.997000	0.997000	0.997000	0.997000	0.997000	0.997000	0.997000	0.997000	0.997000	0.997000	7.226000	13.456000	19.685000	25.915000	34.387000	42.859000	51.331000	59.804000	59.305000	58.807000	58.309000	57.810000	60.551000	63.292000	66.033000	68.774000	66.532000	64.289000	62.046000	59.804000	59.804000	59.804000	59.804000	59.804000	58.807000	57.810000	56.813000	55.817000	54.820000	53.823000	52.827000	51.830000	43.607000	35.384000	27.161000	18.938000	14.702000	10.466000	6.230000	1.993000	1.744000	1.495000	1.246000	0.997000	0.997000	0.997000	0.997000	0.997000	0.997000	0.997000	0.997000	0.997000	0.997000	0.997000	0.997000	0.997000	0.997000	0.997000	0.997000	0.997000	0.997000	0.997000	0.997000	0.997000	0.997000	0.997000	0.997000	0.997000	0.997000	0.997000	0.997000	0.997000	0.997000	0.997000	0.997000	0.997000	0.997000	0.997000	0.997000	0.997000	0.997000	0.997000	0.997000	0.997000	0.997000	0.997000	0.997000	0.997000	0.997000	0.997000

Subject #4 Base
LV EDV = 140 mL; LV ESV = 58 mL; LV mass = 96 g
time (s)	0.000000	0.008000	0.016000	0.024000	0.032000	0.040000	0.048000	0.056000	0.064000	0.072000	0.080000	0.088000	0.096000	0.104000	0.112000	0.120000	0.128000	0.136000	0.144000	0.152000	0.160000	0.168000	0.176000	0.184000	0.192000	0.200000	0.208000	0.216000	0.224000	0.232000	0.240000	0.248000	0.256000	0.264000	0.272000	0.280000	0.288000	0.296000	0.304000	0.312000	0.320000	0.328000	0.336000	0.344000	0.352000	0.360000	0.368000	0.376000	0.384000	0.392000	0.400000	0.408000	0.416000	0.424000	0.432000	0.440000	0.448000	0.456000	0.464000	0.472000	0.480000	0.488000	0.496000	0.504000	0.512000	0.520000	0.528000	0.536000	0.544000	0.552000	0.560000	0.568000	0.576000	0.584000	0.592000	0.600000	0.608000	0.616000	0.624000	0.632000	0.640000	0.648000	0.656000	0.664000	0.672000	0.680000	0.688000	0.696000	0.704000	0.712000	0.720000	0.728000	0.736000	0.744000	0.752000	0.760000	0.768000	0.776000	0.784000	0.792000	0.800000	0.808000	0.816000	0.824000	0.832000	0.840000	0.848000	0.856000	0.864000	0.872000	0.880000	0.888000	0.896000	0.904000	0.912000	0.920000	0.928000	0.936000	0.944000	0.952000	0.960000	0.968000	0.976000	0.984000	0.992000	1.000000	1.008000	1.016000	1.024000	1.032000	1.040000	1.048000	1.056000	1.064000	1.072000	1.080000	1.088000	1.096000	1.104000	1.112000	1.120000	1.128000	1.136000	1.144000	1.152000	1.160000	1.168000	1.176000	1.184000	1.192000	1.200000	1.208000	1.216000	1.224000	1.232000	1.240000	1.248000	1.256000	1.264000	1.272000	1.280000	1.288000	1.296000	1.304000	1.312000	1.320000	1.328000	1.336000	1.344000	1.352000	1.360000	1.368000	1.376000	1.384000	1.392000	1.400000	1.408000	1.416000	1.424000	1.432000	1.440000	1.448000	1.456000	1.464000	1.472000	1.480000	1.488000	1.496000	1.504000	1.512000	1.520000	1.528000	1.536000	1.544000	1.552000	1.560000	1.568000	1.576000	1.584000	1.592000	1.600000	1.608000	1.616000	1.624000	1.632000	1.640000	1.649000	1.657000	1.665000	1.673000	1.681000	1.689000	1.697000	1.705000	1.713000	1.721000	1.729000	1.737000	1.745000	1.753000	1.761000	1.769000	1.777000	1.785000	1.793000	1.801000	1.809000	1.817000	1.825000	1.833000	1.841000	1.849000	1.857000	1.865000	1.873000	1.881000	1.889000	1.897000	1.905000	1.913000	1.921000	1.929000	1.937000	1.945000	1.953000	1.961000	1.969000	1.977000	1.985000	1.993000	2.001000	2.009000	2.017000	2.025000	2.033000	2.041000	2.049000	2.057000	2.065000	2.073000	2.081000	2.089000	2.097000	2.105000	2.113000	2.121000	2.129000	2.137000	2.145000	2.153000	2.161000	2.169000	2.177000	2.185000	2.193000	2.201000	2.209000	2.217000	2.225000	2.233000	2.241000	2.249000	2.257000	2.265000	2.273000	2.281000	2.289000	2.297000	2.305000	2.313000	2.321000	2.329000	2.337000	2.345000	2.353000	2.361000	2.369000	2.377000	2.385000	2.393000	2.401000	2.409000	2.417000	2.425000	2.433000	2.441000	2.449000	2.457000	2.465000	2.473000	2.481000	2.489000	2.497000	2.505000	2.513000	2.521000	2.529000	2.537000	2.545000	2.553000	2.561000	2.569000	2.577000	2.585000	2.593000	2.601000	2.609000	2.617000	2.625000	2.633000	2.641000	2.649000	2.657000	2.665000	2.673000	2.681000	2.689000	2.697000	2.705000	2.713000	2.721000	2.729000	2.737000	2.745000	2.753000	2.761000	2.769000	2.777000	2.785000	2.793000	2.801000	2.809000	2.817000	2.825000	2.833000	2.841000	2.849000	2.857000	2.865000	2.873000	2.881000	2.889000	2.897000	2.905000	2.913000	2.921000	2.929000	2.937000	2.945000	2.953000	2.961000	2.969000	2.977000	2.985000	2.993000	3.001000	3.009000	3.017000	3.025000	3.033000	3.041000	3.049000	3.057000	3.065000	3.073000	3.081000	3.089000	3.097000	3.105000	3.113000	3.121000	3.129000	3.137000	3.145000	3.153000	3.161000	3.169000	3.177000	3.185000	3.193000	3.201000	3.209000	3.217000	3.225000	3.233000	3.241000	3.249000	3.257000	3.265000	3.273000	3.281000	3.289000	3.297000	3.305000	3.313000	3.321000	3.329000	3.337000	3.345000	3.353000	3.361000	3.369000	3.377000	3.385000	3.393000	3.401000	3.409000	3.417000	3.425000	3.433000	3.441000	3.449000	3.457000	3.465000	3.473000	3.481000	3.489000	3.497000	3.505000	3.513000	3.521000	3.529000	3.537000	3.545000	3.553000	3.561000	3.569000	3.577000	3.585000	3.593000	3.601000	3.609000	3.617000	3.625000	3.633000	3.641000	3.649000	3.657000	3.665000	3.673000	3.681000	3.689000	3.697000	3.705000	3.713000	3.721000	3.729000	3.737000	3.745000	3.753000	3.761000	3.769000	3.777000	3.785000	3.793000	3.801000	3.809000	3.817000	3.825000	3.833000	3.841000	3.849000	3.857000	3.865000	3.874000	3.882000	3.890000	3.898000	3.906000	3.914000	3.922000	3.930000	3.938000	3.946000	3.954000	3.962000	3.970000	3.978000	3.986000	3.994000	4.002000	4.010000	4.018000	4.026000	4.034000	4.042000	4.050000	4.058000	4.066000	4.074000	4.082000	4.090000	4.098000	4.106000	4.114000	4.122000	4.130000	4.138000	4.146000	4.154000	4.162000	4.170000	4.178000	4.186000	4.194000	4.202000	4.210000	4.218000	4.226000	4.234000	4.242000	4.250000	4.258000	4.266000	4.274000	4.282000	4.290000	4.298000	4.306000	4.314000	4.322000	4.330000	4.338000	4.346000	4.354000	4.362000	4.370000	4.378000	4.386000	4.394000	4.402000	4.410000	4.418000	4.426000	4.434000	4.442000	4.450000	4.458000	4.466000	4.474000	4.482000	4.490000	4.498000	4.506000	4.514000	4.522000	4.530000	4.538000	4.546000	4.554000	4.562000	4.570000	4.578000	4.586000	4.594000	4.602000	4.610000	4.618000	4.626000	4.634000	4.642000	4.650000	4.658000	4.666000	4.674000	4.682000	4.690000	4.698000	4.706000	4.714000	4.722000	4.730000	4.738000	4.746000	4.754000	4.762000	4.770000	4.778000	4.786000	4.794000	4.802000	4.810000	4.818000	4.826000	4.834000	4.842000	4.850000	4.858000	4.866000	4.874000	4.882000	4.890000	4.898000	4.906000	4.914000	4.922000	4.930000	4.938000	4.946000	4.954000	4.962000	4.970000	4.978000	4.986000	4.994000	5.002000	5.010000	5.018000	5.026000	5.034000	5.042000	5.050000	5.058000	5.066000	5.074000	5.082000	5.090000	5.098000	5.106000	5.114000	5.122000	5.130000	5.138000	5.146000	5.154000	5.162000	5.170000	5.178000	5.186000	5.194000	5.202000	5.210000	5.218000	5.226000	5.234000	5.242000	5.250000	5.258000	5.266000	5.274000	5.282000	5.290000	5.298000	5.306000	5.314000	5.322000	5.330000	5.338000	5.346000	5.354000	5.362000	5.370000	5.378000	5.386000	5.394000	5.402000	5.410000	5.418000	5.426000	5.434000	5.442000	5.450000	5.458000	5.466000	5.474000	5.482000	5.490000	5.498000	5.506000	5.514000	5.522000	5.530000	5.538000	5.546000	5.554000	5.562000	5.570000	5.578000	5.586000	5.594000	5.602000	5.610000	5.618000	5.626000	5.634000	5.642000	5.650000	5.658000	5.666000	5.674000	5.682000	5.690000	5.698000	5.706000	5.714000	5.722000	5.730000	5.738000	5.746000	5.754000	5.762000	5.770000	5.778000	5.786000	5.794000	5.802000	5.810000	5.818000	5.826000	5.834000	5.842000	5.850000	5.858000	5.866000	5.874000	5.882000	5.890000	5.898000	5.906000	5.914000	5.922000	5.930000	5.938000	5.946000	5.954000	5.962000	5.970000	5.978000	5.986000	5.994000	6.002000	6.010000	6.018000	6.026000	6.034000	6.042000	6.050000	6.058000	6.066000	6.074000	6.082000	6.091000	6.099000	6.107000	6.115000	6.123000	6.131000	6.139000	6.147000	6.155000	6.163000	6.171000	6.179000	6.187000	6.195000	6.203000	6.211000	6.219000	6.227000	6.235000	6.243000	6.251000	6.259000	6.267000	6.275000	6.283000	6.291000	6.299000	6.307000	6.315000	6.323000	6.331000	6.339000	6.347000	6.355000	6.363000	6.371000	6.379000	6.387000	6.395000	6.403000	6.411000	6.419000	6.427000	6.435000	6.443000	6.451000	6.459000	6.467000	6.475000	6.483000	6.491000	6.499000	6.507000	6.515000	6.523000	6.531000	6.539000	6.547000	6.555000	6.563000	6.571000	6.579000	6.587000	6.595000	6.603000	6.611000	6.619000	6.627000	6.635000	6.643000	6.651000	6.659000	6.667000	6.675000	6.683000	6.691000	6.699000	6.707000	6.715000	6.723000	6.731000	6.739000	6.747000	6.755000	6.763000	6.771000	6.779000	6.787000	6.795000	6.803000	6.811000	6.819000	6.827000	6.835000	6.843000	6.851000	6.859000	6.867000	6.875000	6.883000	6.891000	6.899000	6.907000	6.915000	6.923000	6.931000	6.939000	6.947000	6.955000	6.963000	6.971000	6.979000	6.987000	6.995000	7.003000	7.011000	7.019000	7.027000	7.035000	7.043000	7.051000	7.059000	7.067000	7.075000	7.083000	7.091000	7.099000	7.107000	7.115000	7.123000	7.131000	7.139000	7.147000	7.155000	7.163000	7.171000	7.179000	7.187000	7.195000	7.203000	7.211000	7.219000	7.227000	7.235000	7.243000	7.251000	7.259000	7.267000	7.275000	7.283000	7.291000	7.299000	7.307000	7.315000	7.323000	7.331000	7.339000	7.347000	7.355000	7.363000	7.371000	7.379000	7.387000	7.395000	7.403000	7.411000	7.419000	7.427000	7.435000	7.443000	7.451000	7.459000	7.467000	7.475000	7.483000	7.491000	7.499000	7.507000	7.515000	7.523000	7.531000	7.539000	7.547000	7.555000	7.563000	7.571000	7.579000	7.587000	7.595000	7.603000	7.611000	7.619000	7.627000	7.635000	7.643000	7.651000	7.659000	7.667000	7.675000	7.683000	7.691000	7.699000	7.707000	7.715000	7.723000	7.731000	7.739000	7.747000	7.755000	7.763000	7.771000	7.779000	7.787000	7.795000	7.803000	7.811000	7.819000	7.827000	7.835000	7.843000	7.851000	7.859000	7.867000	7.875000	7.883000	7.891000	7.899000	7.907000	7.915000	7.923000	7.931000	7.939000	7.947000	7.955000	7.963000	7.971000	7.979000	7.987000	7.995000	8.003000	8.011000	8.019000	8.027000	8.035000	8.043000	8.051000	8.059000	8.067000	8.075000	8.083000	8.091000	8.099000	8.107000	8.115000	8.123000	8.131000	8.139000	8.147000	8.155000	8.163000	8.171000	8.179000	8.187000	8.195000	8.203000	8.211000	8.219000	8.227000	8.235000	8.243000	8.251000	8.259000	8.267000	8.275000	8.283000	8.291000	8.299000	8.307000	8.316000	8.324000	8.332000	8.340000	8.348000	8.356000	8.364000	8.372000	8.380000	8.388000	8.396000	8.404000	8.412000	8.420000	8.428000	8.436000	8.444000	8.452000	8.460000	8.468000	8.476000	8.484000	8.492000	8.500000	8.508000	8.516000	8.524000	8.532000	8.540000	8.548000	8.556000	8.564000	8.572000	8.580000	8.588000	8.596000	8.604000	8.612000	8.620000	8.628000	8.636000	8.644000	8.652000	8.660000	8.668000	8.676000	8.684000	8.692000	8.700000	8.708000	8.716000	8.724000	8.732000	8.740000	8.748000	8.756000	8.764000	8.772000	8.780000	8.788000	8.796000	8.804000	8.812000	8.820000	8.828000	8.836000	8.844000	8.852000	8.860000	8.868000	8.876000	8.884000	8.892000	8.900000	8.908000	8.916000	8.924000	8.932000	8.940000	8.948000	8.956000	8.964000	8.972000	8.980000	8.988000	8.996000	9.004000	9.012000	9.020000	9.028000	9.036000	9.044000	9.052000	9.060000	9.068000	9.076000	9.084000	9.092000	9.100000	9.108000	9.116000	9.124000	9.132000	9.140000	9.148000	9.156000	9.164000	9.172000	9.180000	9.188000	9.196000	9.204000	9.212000	9.220000	9.228000	9.236000	9.244000	9.252000	9.260000	9.268000	9.276000	9.284000	9.292000	9.300000	9.308000	9.316000	9.324000	9.332000	9.340000	9.348000	9.356000	9.364000	9.372000	9.380000	9.388000	9.396000	9.404000	9.412000	9.420000	9.428000	9.436000	9.444000	9.452000	9.460000	9.468000	9.476000	9.484000	9.492000	9.500000	9.508000	9.516000	9.524000	9.532000	9.540000	9.548000	9.556000	9.564000	9.572000	9.580000	9.588000	9.596000	9.604000	9.612000	9.620000	9.628000	9.636000	9.644000	9.652000	9.660000	9.668000	9.676000	9.684000	9.692000	9.700000	9.708000	9.716000	9.724000	9.732000	9.740000	9.748000	9.756000	9.764000	9.772000	9.780000	9.788000	9.796000	9.804000	9.812000	9.820000	9.828000	9.836000	9.844000	9.852000	9.860000	9.868000	9.876000	9.884000	9.892000	9.900000	9.908000	9.916000	9.924000	9.932000	9.940000	9.948000	9.956000	9.964000	9.972000	9.980000	9.988000	9.996000	10.004000	10.012000	10.020000	10.028000	10.036000	10.044000	10.052000	10.060000	10.068000	10.076000	10.084000	10.092000	10.100000	10.108000	10.116000	10.124000	10.132000	10.140000	10.148000	10.156000	10.164000	10.172000	10.180000	10.188000	10.196000	10.204000	10.212000	10.220000	10.228000	10.236000	10.244000	10.252000	10.260000	10.268000	10.276000	10.284000	10.292000	10.300000	10.308000	10.316000	10.324000	10.332000	10.340000	10.348000	10.356000	10.364000	10.372000	10.380000	10.388000	10.396000	10.404000	10.412000	10.420000	10.428000	10.436000	10.444000	10.452000	10.460000	10.468000	10.476000	10.484000	10.492000	10.500000	10.508000	10.516000	10.524000	10.532000	10.541000	10.549000	10.557000	10.565000	10.573000	10.581000	10.589000	10.597000	10.605000	10.613000	10.621000	10.629000	10.637000	10.645000	10.653000	10.661000	10.669000	10.677000	10.685000	10.693000	10.701000	10.709000	10.717000	10.725000	10.733000	10.741000	10.749000	10.757000	10.765000	10.773000	10.781000	10.789000	10.797000	10.805000	10.813000	10.821000	10.829000	10.837000	10.845000	10.853000	10.861000	10.869000	10.877000	10.885000	10.893000	10.901000	10.909000	10.917000	10.925000	10.933000	10.941000	10.949000	10.957000	10.965000	10.973000	10.981000	10.989000	10.997000	11.005000	11.013000	11.021000	11.029000	11.037000	11.045000	11.053000	11.061000	11.069000	11.077000	11.085000	11.093000	11.101000	11.109000	11.117000	11.125000	11.133000	11.141000	11.149000	11.157000	11.165000	11.173000	11.181000	11.189000	11.197000	11.205000	11.213000	11.221000	11.229000	11.237000	11.245000	11.253000	11.261000	11.269000	11.277000	11.285000	11.293000	11.301000	11.309000	11.317000	11.325000	11.333000	11.341000	11.349000	11.357000	11.365000	11.373000	11.381000	11.389000	11.397000	11.405000	11.413000	11.421000	11.429000	11.437000	11.445000	11.453000	11.461000	11.469000	11.477000	11.485000	11.493000	11.501000	11.509000	11.517000	11.525000	11.533000	11.541000	11.549000	11.557000	11.565000	11.573000	11.581000	11.589000	11.597000	11.605000	11.613000	11.621000	11.629000	11.637000	11.645000	11.653000	11.661000	11.669000	11.677000	11.685000	11.693000	11.701000	11.709000	11.717000	11.725000	11.733000	11.741000	11.749000	11.757000	11.765000	11.773000	11.781000	11.789000	11.797000	11.805000	11.813000	11.821000	11.829000	11.837000	11.845000	11.853000	11.861000	11.869000	11.877000	11.885000	11.893000	11.901000	11.909000	11.917000	11.925000	11.933000	11.941000	11.949000	11.957000	11.965000	11.973000	11.981000	11.989000	11.997000	12.005000	12.013000	12.021000	12.029000	12.037000	12.045000	12.053000	12.061000	12.069000	12.077000	12.085000	12.093000	12.101000	12.109000	12.117000	12.125000	12.133000	12.141000	12.149000	12.157000	12.165000	12.173000	12.181000	12.189000	12.197000	12.205000	12.213000	12.221000	12.229000	12.237000	12.245000	12.253000	12.261000	12.269000	12.277000	12.285000	12.293000	12.301000	12.309000	12.317000	12.325000	12.333000	12.341000	12.349000	12.357000	12.365000	12.373000	12.381000	12.389000	12.397000	12.405000	12.413000	12.421000	12.429000	12.437000	12.445000	12.453000	12.461000	12.469000	12.477000	12.485000	12.493000	12.501000	12.509000	12.517000	12.525000	12.533000	12.541000	12.549000	12.557000	12.565000	12.573000	12.581000	12.589000	12.597000	12.605000	12.613000	12.621000	12.629000	12.637000	12.645000	12.653000	12.661000	12.669000	12.677000	12.685000	12.693000	12.701000	12.709000	12.717000	12.725000	12.733000	12.741000	12.749000	12.757000	12.766000	12.774000	12.782000	12.790000	12.798000	12.806000	12.814000	12.822000	12.830000	12.838000	12.846000	12.854000	12.862000	12.870000	12.878000	12.886000	12.894000	12.902000	12.910000	12.918000	12.926000	12.934000	12.942000	12.950000	12.958000	12.966000	12.974000	12.982000	12.990000	12.998000	13.006000	13.014000	13.022000	13.030000	13.038000	13.046000	13.054000	13.062000	13.070000	13.078000	13.086000	13.094000	13.102000	13.110000	13.118000	13.126000	13.134000	13.142000	13.150000	13.158000	13.166000	13.174000	13.182000	13.190000	13.198000	13.206000	13.214000	13.222000	13.230000	13.238000	13.246000	13.254000	13.262000	13.270000	13.278000	13.286000	13.294000	13.302000	13.310000	13.318000	13.326000	13.334000	13.342000	13.350000	13.358000	13.366000	13.374000	13.382000	13.390000	13.398000	13.406000	13.414000	13.422000	13.430000
pressure_aorta_proximal (mmHg)	45.812000	45.812000	46.125000	46.875000	48.688000	52.250000	57.875000	65.250000	73.125000	80.000000	85.000000	88.188000	90.125000	91.500000	92.500000	93.312000	93.938000	94.375000	94.750000	95.125000	95.375000	95.438000	95.312000	95.062000	94.562000	93.750000	92.625000	91.375000	90.250000	89.125000	88.125000	87.062000	86.000000	85.000000	84.000000	83.125000	82.250000	81.375000	80.438000	79.312000	78.062000	76.688000	75.125000	73.500000	71.875000	70.250000	68.938000	68.125000	67.875000	68.000000	68.375000	68.625000	68.750000	68.750000	68.500000	68.125000	67.562000	66.938000	66.312000	65.750000	65.375000	65.062000	64.938000	64.875000	64.875000	64.875000	64.812000	64.750000	64.625000	64.438000	64.250000	63.938000	63.688000	63.375000	63.062000	62.750000	62.500000	62.312000	62.125000	61.938000	61.688000	61.438000	61.188000	61.000000	60.812000	60.562000	60.312000	60.062000	59.750000	59.375000	59.000000	58.688000	58.438000	58.250000	58.062000	57.875000	57.750000	57.562000	57.375000	57.188000	57.000000	56.812000	56.688000	56.500000	56.250000	56.062000	55.812000	55.562000	55.375000	55.188000	55.062000	54.938000	54.812000	54.562000	54.375000	54.125000	53.875000	53.688000	53.438000	53.250000	53.062000	52.875000	52.750000	52.625000	52.500000	52.375000	52.188000	52.062000	51.875000	51.688000	51.500000	51.312000	51.125000	51.000000	50.875000	50.750000	50.625000	50.500000	50.375000	50.250000	50.125000	50.000000	49.875000	49.750000	49.625000	49.500000	49.375000	49.188000	49.062000	48.938000	48.875000	48.750000	48.688000	48.625000	48.562000	48.500000	48.375000	48.250000	48.125000	48.000000	47.875000	47.750000	47.750000	47.875000	48.375000	49.688000	52.375000	56.938000	63.625000	71.562000	79.438000	85.750000	90.125000	92.938000	94.938000	96.500000	97.875000	98.875000	99.500000	99.812000	100.062000	100.250000	100.500000	100.688000	100.688000	100.375000	99.562000	98.500000	97.438000	96.438000	95.375000	94.188000	93.000000	91.812000	90.688000	89.750000	88.938000	88.125000	87.375000	86.688000	85.938000	85.125000	84.188000	83.062000	81.750000	80.188000	78.438000	76.438000	74.562000	72.938000	71.938000	71.500000	71.500000	71.625000	71.688000	71.750000	71.625000	71.312000	70.812000	70.188000	69.625000	69.125000	68.750000	68.375000	68.062000	67.812000	67.688000	67.625000	67.625000	67.562000	67.500000	67.312000	67.125000	66.875000	66.625000	66.250000	65.875000	65.375000	64.875000	64.500000	64.125000	63.875000	63.562000	63.250000	63.062000	62.875000	62.688000	62.438000	62.125000	61.750000	61.500000	61.312000	61.125000	60.750000	60.250000	59.750000	59.312000	58.938000	58.562000	58.250000	57.938000	57.750000	57.562000	57.438000	57.312000	57.125000	56.938000	56.750000	56.562000	56.438000	56.250000	56.062000	55.875000	55.688000	55.625000	55.500000	55.312000	55.062000	54.750000	54.438000	54.188000	53.938000	53.750000	53.500000	53.188000	53.000000	52.812000	52.750000	52.688000	52.625000	52.438000	52.250000	52.062000	51.875000	51.625000	51.312000	51.062000	50.812000	50.625000	50.500000	50.438000	50.375000	50.312000	50.188000	50.125000	50.000000	49.875000	49.688000	49.500000	49.312000	49.125000	49.062000	48.938000	48.812000	48.625000	48.500000	48.438000	48.312000	48.250000	48.062000	47.938000	47.875000	47.750000	47.625000	47.438000	47.188000	47.000000	46.938000	47.188000	47.875000	49.500000	52.625000	57.750000	64.750000	72.625000	79.875000	85.438000	89.125000	91.438000	93.000000	94.250000	95.125000	95.875000	96.375000	96.812000	97.188000	97.500000	97.688000	97.688000	97.500000	97.000000	96.125000	94.812000	93.312000	91.875000	90.562000	89.500000	88.438000	87.438000	86.500000	85.688000	84.938000	84.125000	83.312000	82.375000	81.250000	80.062000	78.688000	77.062000	75.250000	73.375000	71.562000	70.125000	69.250000	69.000000	69.125000	69.438000	69.625000	69.750000	69.625000	69.438000	69.000000	68.375000	67.688000	67.062000	66.562000	66.188000	65.875000	65.625000	65.500000	65.438000	65.438000	65.438000	65.375000	65.188000	64.938000	64.688000	64.438000	64.125000	63.812000	63.500000	63.188000	62.938000	62.688000	62.500000	62.312000	62.125000	61.938000	61.688000	61.500000	61.250000	61.000000	60.688000	60.312000	59.938000	59.688000	59.438000	59.125000	58.812000	58.500000	58.250000	58.125000	57.938000	57.750000	57.562000	57.375000	57.125000	56.875000	56.688000	56.500000	56.312000	56.062000	55.812000	55.562000	55.375000	55.250000	55.062000	54.875000	54.625000	54.375000	54.188000	53.938000	53.750000	53.562000	53.312000	53.125000	52.938000	52.750000	52.625000	52.500000	52.375000	52.188000	52.000000	51.812000	51.625000	51.500000	51.250000	51.062000	50.875000	50.750000	50.625000	50.500000	50.312000	50.125000	49.938000	49.812000	49.688000	49.562000	49.438000	49.250000	49.125000	49.000000	48.875000	48.812000	48.688000	48.562000	48.438000	48.312000	48.188000	48.062000	47.875000	47.750000	47.625000	47.500000	47.438000	47.375000	47.250000	47.125000	47.062000	46.938000	46.812000	46.625000	46.438000	46.312000	46.188000	46.250000	46.562000	47.375000	49.250000	52.875000	58.625000	66.125000	74.062000	80.938000	85.938000	89.000000	90.875000	92.125000	93.125000	93.875000	94.500000	95.000000	95.438000	95.812000	96.125000	96.250000	96.188000	95.812000	95.125000	94.188000	92.938000	91.625000	90.312000	89.062000	87.938000	86.812000	85.812000	84.812000	83.875000	83.062000	82.188000	81.312000	80.312000	79.125000	77.750000	76.188000	74.562000	72.812000	71.062000	69.625000	68.625000	68.188000	68.188000	68.375000	68.688000	68.812000	68.812000	68.625000	68.250000	67.812000	67.250000	66.688000	66.188000	65.750000	65.375000	65.125000	64.938000	64.875000	64.812000	64.812000	64.812000	64.750000	64.625000	64.375000	64.125000	63.750000	63.438000	63.062000	62.750000	62.438000	62.188000	62.000000	61.812000	61.625000	61.438000	61.250000	61.000000	60.750000	60.500000	60.250000	60.000000	59.750000	59.438000	59.188000	58.812000	58.500000	58.250000	58.000000	57.812000	57.688000	57.500000	57.312000	57.125000	56.938000	56.750000	56.500000	56.250000	56.000000	55.750000	55.500000	55.312000	55.188000	55.000000	54.875000	54.688000	54.438000	54.250000	54.000000	53.750000	53.562000	53.375000	53.250000	53.062000	52.938000	52.688000	52.438000	52.250000	52.062000	51.938000	51.812000	51.688000	51.562000	51.375000	51.250000	51.062000	50.875000	50.625000	50.438000	50.312000	50.125000	49.938000	49.812000	49.688000	49.625000	49.500000	49.375000	49.188000	49.062000	48.938000	48.812000	48.688000	48.562000	48.375000	48.250000	48.062000	47.875000	47.750000	47.688000	47.562000	47.500000	47.438000	47.312000	47.250000	47.125000	47.062000	46.938000	46.750000	46.625000	46.500000	46.375000	46.250000	46.250000	46.438000	47.188000	49.000000	52.438000	58.000000	65.312000	73.250000	80.375000	85.688000	89.062000	91.125000	92.438000	93.500000	94.438000	95.125000	95.688000	96.188000	96.562000	96.875000	97.062000	97.125000	97.000000	96.562000	95.688000	94.312000	92.750000	91.250000	89.938000	88.750000	87.750000	86.875000	86.062000	85.375000	84.625000	83.750000	82.750000	81.750000	80.688000	79.438000	78.000000	76.312000	74.500000	72.625000	70.875000	69.562000	68.875000	68.750000	68.938000	69.188000	69.438000	69.562000	69.500000	69.188000	68.750000	68.188000	67.625000	67.125000	66.625000	66.312000	66.000000	65.812000	65.688000	65.625000	65.562000	65.562000	65.500000	65.375000	65.250000	65.000000	64.750000	64.438000	64.125000	63.812000	63.500000	63.250000	62.938000	62.625000	62.438000	62.188000	62.000000	61.750000	61.562000	61.312000	61.062000	60.875000	60.625000	60.375000	60.062000	59.688000	59.375000	59.062000	58.875000	58.688000	58.438000	58.250000	58.000000	57.875000	57.750000	57.562000	57.375000	57.125000	56.875000	56.688000	56.562000	56.438000	56.250000	56.062000	55.812000	55.625000	55.375000	55.188000	54.938000	54.750000	54.625000	54.500000	54.312000	54.188000	54.000000	53.812000	53.625000	53.500000	53.375000	53.188000	53.000000	52.812000	52.625000	52.438000	52.250000	52.125000	52.062000	51.938000	51.875000	51.750000	51.625000	51.438000	51.250000	51.000000	50.812000	50.688000	50.562000	50.375000	50.188000	50.000000	49.812000	49.688000	49.562000	49.500000	49.500000	49.438000	49.375000	49.188000	49.000000	48.812000	48.688000	48.562000	48.375000	48.250000	48.062000	47.875000	47.750000	47.688000	47.562000	47.438000	47.312000	47.250000	47.312000	47.562000	48.438000	50.375000	53.938000	59.688000	67.250000	75.562000	83.000000	88.562000	92.188000	94.500000	96.188000	97.562000	98.688000	99.438000	99.938000	100.250000	100.500000	100.750000	101.000000	101.188000	101.188000	100.750000	100.000000	98.938000	97.812000	96.625000	95.438000	94.375000	93.312000	92.375000	91.562000	90.750000	89.938000	89.062000	88.188000	87.312000	86.375000	85.438000	84.375000	83.188000	81.688000	79.938000	78.062000	76.000000	74.125000	72.750000	72.000000	71.875000	72.062000	72.188000	72.125000	71.875000	71.562000	71.125000	70.562000	69.938000	69.250000	68.562000	68.000000	67.625000	67.312000	67.188000	67.188000	67.188000	67.250000	67.250000	67.250000	67.125000	66.938000	66.625000	66.312000	65.938000	65.625000	65.250000	64.938000	64.562000	64.188000	63.875000	63.625000	63.438000	63.188000	62.875000	62.500000	62.125000	61.875000	61.625000	61.375000	61.125000	60.812000	60.438000	60.062000	59.750000	59.438000	59.188000	58.938000	58.625000	58.438000	58.250000	58.188000	58.062000	57.875000	57.625000	57.438000	57.188000	57.000000	56.750000	56.500000	56.250000	56.000000	55.812000	55.625000	55.375000	55.125000	54.875000	54.688000	54.500000	54.312000	54.188000	54.062000	53.938000	53.750000	53.500000	53.312000	53.062000	52.875000	52.625000	52.438000	52.312000	52.125000	51.938000	51.812000	51.688000	51.562000	51.438000	51.312000	51.062000	50.875000	50.688000	50.562000	50.438000	50.312000	50.062000	49.812000	49.688000	49.625000	49.562000	49.438000	49.250000	49.125000	48.938000	48.875000	48.750000	48.625000	48.438000	48.312000	48.250000	48.188000	48.062000	47.938000	47.812000	47.688000	47.562000	47.438000	47.312000	47.062000	46.875000	46.625000	46.500000	46.562000	46.875000	47.750000	49.625000	53.188000	58.812000	66.188000	73.938000	80.688000	85.562000	88.562000	90.438000	91.688000	92.625000	93.250000	93.750000	94.188000	94.500000	94.875000	95.125000	95.188000	95.000000	94.562000	93.875000	92.875000	91.688000	90.375000	89.062000	87.750000	86.562000	85.438000	84.312000	83.250000	82.250000	81.188000	80.125000	79.125000	78.000000	76.688000	75.250000	73.625000	71.875000	70.250000	68.875000	67.938000	67.562000	67.688000	67.938000	68.188000	68.250000	68.250000	68.125000	67.812000	67.438000	66.812000	66.188000	65.562000	65.125000	64.812000	64.562000	64.438000	64.375000	64.375000	64.375000	64.312000	64.250000	64.125000	63.938000	63.688000	63.375000	63.062000	62.688000	62.375000	62.000000	61.688000	61.500000	61.312000	61.188000	61.000000	60.812000	60.625000	60.438000	60.250000	60.000000	59.688000	59.375000	59.125000	58.875000	58.625000	58.312000	57.938000	57.688000	57.500000	57.312000	57.188000	57.000000	56.812000	56.625000	56.500000	56.312000	56.125000	55.875000	55.625000	55.438000	55.250000	55.062000	54.812000	54.625000	54.438000	54.250000	54.000000	53.812000	53.625000	53.438000	53.250000	53.125000	52.938000	52.750000	52.562000	52.375000	52.188000	52.062000	51.875000	51.688000	51.500000	51.312000	51.125000	50.938000	50.812000	50.688000	50.500000	50.312000	50.188000	50.062000	49.938000	49.875000	49.688000	49.500000	49.312000	49.188000	49.062000	49.000000	48.812000	48.688000	48.562000	48.438000	48.375000	48.250000	48.125000	48.000000	47.812000	47.688000	47.562000	47.500000	47.375000	47.312000	47.188000	47.062000	46.938000	46.875000	46.750000	46.688000	46.562000	46.438000	46.312000	46.125000	45.938000	45.812000	45.875000	46.250000	47.375000	49.688000	53.812000	60.125000	67.812000	75.688000	82.125000	86.562000	89.250000	90.875000	92.000000	92.938000	93.688000	94.188000	94.625000	95.000000	95.438000	95.750000	95.812000	95.688000	95.250000	94.562000	93.625000	92.562000	91.312000	90.000000	88.750000	87.562000	86.438000	85.438000	84.500000	83.562000	82.688000	81.750000	80.812000	79.750000	78.500000	77.125000	75.500000	73.812000	72.000000	70.375000	69.125000	68.375000	68.188000	68.375000	68.688000	69.000000	69.125000	69.000000	68.688000	68.188000	67.562000	66.938000	66.438000	66.000000	65.625000	65.375000	65.188000	65.125000	65.062000	65.000000	64.875000	64.750000	64.625000	64.438000	64.250000	63.938000	63.625000	63.250000	62.938000	62.625000	62.438000	62.250000	62.062000	61.875000	61.688000	61.500000	61.312000	61.062000	60.875000	60.625000	60.375000	60.062000	59.750000	59.375000	59.062000	58.812000	58.562000	58.312000	58.125000	57.875000	57.688000	57.438000	57.188000	57.062000	56.938000	56.750000	56.562000	56.312000	56.125000	55.938000	55.750000	55.562000	55.438000	55.188000	55.000000	54.812000	54.562000	54.375000	54.125000	53.938000	53.688000	53.500000	53.188000	52.938000	52.812000	52.688000	52.625000	52.500000	52.375000	52.125000	51.938000	51.750000	51.562000	51.375000	51.250000	51.125000	51.062000	50.938000	50.875000	50.750000	50.625000	50.438000	50.312000	50.125000	49.938000	49.812000	49.688000	49.562000	49.438000	49.312000	49.188000	49.062000	48.938000	48.750000	48.562000	48.438000	48.375000	48.312000	48.250000	48.250000	48.188000	48.125000	48.000000	47.875000	47.750000	47.562000	47.438000	47.312000	47.188000	47.062000	46.938000	46.812000	46.688000	46.688000	46.812000	47.250000	48.312000	50.500000	54.438000	60.562000	68.312000	76.312000	83.062000	87.875000	90.812000	92.625000	93.938000	95.000000	95.938000	96.625000	97.188000	97.625000	98.000000	98.312000	98.500000	98.500000	98.312000	97.688000	96.562000	95.062000	93.500000	92.062000	90.875000	89.812000	88.875000	88.062000	87.312000	86.500000	85.688000	84.875000	84.062000	83.188000	82.125000	80.875000	79.375000	77.625000	75.812000	74.062000	72.438000	71.062000	70.062000	69.688000	69.750000	70.125000	70.500000	70.688000	70.688000	70.375000	70.000000	69.500000	69.000000	68.438000	67.875000	67.375000	66.938000	66.688000	66.562000	66.500000	66.562000	66.562000	66.562000	66.438000	66.312000	66.062000	65.750000	65.500000	65.188000	64.938000	64.688000	64.375000	64.062000	63.750000	63.500000	63.188000	62.938000	62.688000	62.500000	62.375000	62.125000	61.938000	61.688000	61.375000	61.000000	60.625000	60.188000	59.875000	59.625000	59.438000	59.250000	59.000000	58.812000	58.625000	58.500000	58.375000	58.312000	58.188000	57.938000	57.688000	57.312000	57.000000	56.750000	56.625000	56.438000	56.188000	55.875000	55.562000	55.250000	55.062000	54.875000	54.750000	54.625000	54.438000	54.312000	54.188000	54.000000	53.938000	53.812000	53.688000	53.562000	53.312000	53.125000	52.938000	52.750000	52.500000	52.250000	52.000000	51.812000	51.625000	51.500000	51.375000	51.250000	51.062000	50.938000	50.812000	50.688000	50.562000	50.438000	50.250000	50.125000	49.938000	49.812000	49.688000	49.625000	49.500000	49.375000	49.250000	49.062000	48.938000	48.812000	48.562000	48.250000	48.062000	47.875000	47.812000	47.812000	47.812000	47.812000	47.750000	47.625000	47.500000	47.438000	47.250000	47.125000	46.938000	46.812000	46.875000	47.312000	48.625000	51.375000	56.250000	63.125000	71.250000	79.000000	85.250000	89.625000	92.500000	94.438000	95.875000	97.062000	97.938000	98.625000	99.125000	99.562000	99.938000	100.188000	100.250000	100.062000	99.625000	98.812000	97.750000	96.625000	95.438000	94.250000	93.062000	91.938000	90.875000	89.875000	89.125000	88.438000	87.875000	87.312000	86.625000	85.875000	84.875000	83.750000	82.438000	80.938000	79.188000	77.250000	75.312000	73.438000	72.000000	71.188000	70.938000	71.000000	71.125000	71.125000	71.000000	70.750000	70.500000	70.188000	69.750000	69.250000	68.688000	68.125000	67.625000	67.250000	67.000000	66.812000	66.688000	66.625000	66.500000	66.438000	66.312000	66.250000	66.062000	65.812000	65.500000	65.125000	64.812000	64.438000	64.125000	63.812000	63.500000	63.250000	63.000000	62.812000	62.562000	62.312000	62.062000	61.812000	61.562000	61.312000	61.000000	60.750000	60.438000	60.125000	59.812000	59.500000	59.188000	58.938000	58.750000	58.562000	58.312000	58.125000	58.000000	57.812000	57.625000	57.375000	57.125000	56.875000	56.562000	56.375000	56.188000	56.000000	55.875000	55.688000	55.438000	55.125000	54.875000	54.688000	54.500000	54.312000	54.062000	53.875000	53.688000	53.562000	53.438000	53.250000	53.062000	52.812000	52.625000	52.438000	52.312000	52.125000	51.938000	51.750000	51.562000	51.375000	51.250000	51.188000	51.000000	50.875000	50.688000	50.500000	50.375000	50.250000	50.125000	50.000000	49.812000	49.688000	49.562000	49.375000	49.250000	49.125000	49.000000	48.875000	48.750000	48.625000	48.500000	48.375000	48.188000	48.062000	47.938000	47.812000	47.688000	47.562000	47.375000	47.250000	47.125000	47.062000	46.875000	46.750000	46.688000	46.562000	46.500000	46.375000	46.188000	46.000000	45.875000
velocity_aorta_distal (cm/s)	0.000000	0.000000	0.000000	0.000000	12.210000	24.420000	36.630000	48.840000	54.571000	60.302000	66.033000	71.764000	73.758000	75.751000	77.745000	79.738000	78.243000	76.748000	75.253000	73.758000	72.761000	71.764000	70.768000	69.771000	67.528000	65.286000	63.043000	60.800000	57.810000	54.820000	51.830000	48.840000	46.846000	44.853000	42.859000	40.866000	31.148000	21.430000	11.712000	1.993000	8.223000	14.453000	20.682000	26.912000	24.420000	21.928000	19.436000	16.944000	12.708000	8.472000	4.236000	0.000000	0.000000	0.000000	0.000000	0.000000	0.000000	0.000000	0.000000	0.000000	0.000000	0.000000	0.000000	0.000000	0.000000	0.000000	0.000000	0.000000	0.000000	0.000000	0.000000	0.000000	0.000000	0.000000	0.000000	0.000000	0.000000	0.000000	0.000000	0.000000	0.000000	0.000000	0.000000	0.000000	0.000000	0.000000	0.000000	0.000000	0.000000	0.000000	0.000000	0.000000	0.000000	0.000000	0.000000	0.000000	0.000000	0.000000	0.000000	0.000000	0.000000	0.000000	0.000000	0.000000	0.000000	0.000000	0.000000	0.000000	0.000000	0.000000	0.000000	0.000000	0.000000	0.000000	0.000000	0.000000	0.000000	0.000000	0.000000	0.000000	0.000000	0.000000	0.000000	0.000000	0.000000	0.000000	0.000000	0.000000	0.000000	0.000000	0.000000	0.000000	0.000000	0.000000	0.000000	0.000000	0.000000	0.000000	0.000000	0.000000	0.000000	0.000000	0.000000	0.000000	0.000000	0.000000	0.000000	0.000000	0.000000	0.000000	0.000000	0.000000	0.000000	0.000000	0.000000	0.000000	0.000000	0.000000	0.000000	0.000000	0.000000	0.000000	0.000000	0.000000	9.718000	19.436000	29.154000	38.872000	46.597000	54.322000	62.046000	69.771000	71.764000	73.758000	75.751000	77.745000	78.243000	78.741000	79.240000	79.738000	78.741000	77.745000	76.748000	75.751000	73.758000	71.764000	69.771000	67.777000	64.289000	60.800000	57.312000	53.823000	50.833000	47.843000	44.853000	41.863000	39.122000	36.381000	33.640000	30.899000	31.895000	32.892000	33.889000	34.885000	26.662000	18.439000	10.216000	1.993000	1.495000	0.997000	0.498000	0.000000	0.000000	0.000000	0.000000	0.000000	0.000000	0.000000	0.000000	0.000000	0.000000	0.000000	0.000000	0.000000	0.000000	0.000000	0.000000	0.000000	0.000000	0.000000	0.000000	0.000000	0.000000	0.000000	0.000000	0.000000	0.000000	0.000000	0.000000	0.000000	0.000000	0.000000	0.000000	0.000000	0.000000	0.000000	0.000000	0.000000	0.000000	0.000000	0.000000	0.000000	0.000000	0.000000	0.000000	0.000000	0.000000	0.000000	0.000000	0.000000	0.000000	0.000000	0.000000	0.000000	0.000000	0.000000	0.000000	0.000000	0.000000	0.000000	0.000000	0.000000	0.000000	0.000000	0.000000	0.000000	0.000000	0.000000	0.000000	0.000000	0.000000	0.000000	0.000000	0.000000	0.000000	0.000000	0.000000	0.000000	0.000000	0.000000	0.000000	0.000000	0.000000	0.000000	0.000000	0.000000	0.000000	0.000000	0.000000	0.000000	0.000000	0.000000	0.000000	0.000000	0.000000	0.000000	0.000000	0.000000	0.000000	0.000000	0.000000	0.000000	0.000000	0.000000	0.000000	0.000000	0.000000	0.000000	0.000000	0.000000	0.000000	0.000000	0.000000	0.000000	0.000000	0.000000	0.000000	0.000000	7.974000	15.948000	23.921000	31.895000	40.367000	48.840000	57.312000	65.784000	67.777000	69.771000	71.764000	73.758000	74.505000	75.253000	76.000000	76.748000	75.751000	74.755000	73.758000	72.761000	71.017000	69.273000	67.528000	65.784000	62.794000	59.804000	56.813000	53.823000	50.584000	47.345000	44.105000	40.866000	39.122000	37.377000	35.633000	33.889000	31.646000	29.403000	27.161000	24.918000	18.689000	12.459000	6.230000	0.000000	0.000000	0.000000	0.000000	0.000000	0.000000	0.000000	0.000000	0.000000	0.000000	0.000000	0.000000	0.000000	0.000000	0.000000	0.000000	0.000000	0.000000	0.000000	0.000000	0.000000	0.000000	0.000000	0.000000	0.000000	0.000000	0.000000	0.000000	0.000000	0.000000	0.000000	0.000000	0.000000	0.000000	0.000000	0.000000	0.000000	0.000000	0.000000	0.000000	0.000000	0.000000	0.000000	0.000000	0.000000	0.000000	0.000000	0.000000	0.000000	0.000000	0.000000	0.000000	0.000000	0.000000	0.000000	0.000000	0.000000	0.000000	0.000000	0.000000	0.000000	0.000000	0.000000	0.000000	0.000000	0.000000	0.000000	0.000000	0.000000	0.000000	0.000000	0.000000	0.000000	0.000000	0.000000	0.000000	0.000000	0.000000	0.000000	0.000000	0.000000	0.000000	0.000000	0.000000	0.000000	0.000000	0.000000	0.000000	0.000000	0.000000	0.000000	0.000000	0.000000	0.000000	0.000000	0.000000	0.000000	0.000000	0.000000	0.000000	0.000000	0.000000	0.000000	0.000000	0.000000	0.000000	0.000000	0.000000	0.000000	0.000000	0.000000	0.000000	0.000000	0.000000	0.000000	0.000000	0.000000	0.000000	0.000000	0.000000	0.000000	0.000000	0.000000	0.000000	0.000000	8.721000	17.443000	26.164000	34.885000	39.371000	43.856000	48.341000	52.827000	59.305000	65.784000	72.263000	78.741000	78.492000	78.243000	77.994000	77.745000	76.499000	75.253000	74.007000	72.761000	71.266000	69.771000	68.276000	66.781000	62.545000	58.309000	54.072000	49.836000	47.594000	45.351000	43.108000	40.866000	40.617000	40.367000	40.118000	39.869000	38.374000	36.879000	35.384000	33.889000	25.417000	16.944000	8.472000	0.000000	0.000000	0.000000	0.000000	0.000000	0.000000	0.000000	0.000000	0.000000	0.000000	0.000000	0.000000	0.000000	0.000000	0.000000	0.000000	0.000000	0.000000	0.000000	0.000000	0.000000	0.000000	0.000000	0.000000	0.000000	0.000000	0.000000	0.000000	0.000000	0.000000	0.000000	0.000000	0.000000	0.000000	0.000000	0.000000	0.000000	0.000000	0.000000	0.000000	0.000000	0.000000	0.000000	0.000000	0.000000	0.000000	0.000000	0.000000	0.000000	0.000000	0.000000	0.000000	0.000000	0.000000	0.000000	0.000000	0.000000	0.000000	0.000000	0.000000	0.000000	0.000000	0.000000	0.000000	0.000000	0.000000	0.000000	0.000000	0.000000	0.000000	0.000000	0.000000	0.000000	0.000000	0.000000	0.000000	0.000000	0.000000	0.000000	0.000000	0.000000	0.000000	0.000000	0.000000	0.000000	0.000000	0.000000	0.000000	0.000000	0.000000	0.000000	0.000000	0.000000	0.000000	0.000000	0.000000	0.000000	0.000000	0.000000	0.000000	0.000000	0.000000	0.000000	0.000000	0.000000	0.000000	0.000000	0.000000	0.000000	0.000000	0.000000	0.000000	0.000000	0.000000	0.000000	0.000000	0.000000	0.000000	0.000000	0.000000	0.000000	0.000000	0.000000	0.000000	0.000000	13.207000	26.413000	39.620000	52.827000	56.813000	60.800000	64.787000	68.774000	71.266000	73.758000	76.250000	78.741000	78.243000	77.745000	77.246000	76.748000	75.502000	74.256000	73.010000	71.764000	68.276000	64.787000	61.299000	57.810000	55.318000	52.827000	50.335000	47.843000	45.600000	43.358000	41.115000	38.872000	30.649000	22.426000	14.203000	5.980000	11.462000	16.944000	22.426000	27.908000	22.426000	16.944000	11.462000	5.980000	4.485000	2.990000	1.495000	0.000000	0.000000	0.000000	0.000000	0.000000	0.000000	0.000000	0.000000	0.000000	0.000000	0.000000	0.000000	0.000000	0.000000	0.000000	0.000000	0.000000	0.000000	0.000000	0.000000	0.000000	0.000000	0.000000	0.000000	0.000000	0.000000	0.000000	0.000000	0.000000	0.000000	0.000000	0.000000	0.000000	0.000000	0.000000	0.000000	0.000000	0.000000	0.000000	0.000000	0.000000	0.000000	0.000000	0.000000	0.000000	0.000000	0.000000	0.000000	0.000000	0.000000	0.000000	0.000000	0.000000	0.000000	0.000000	0.000000	0.000000	0.000000	0.000000	0.000000	0.000000	0.000000	0.000000	0.000000	0.000000	0.000000	0.000000	0.000000	0.000000	0.000000	0.000000	0.000000	0.000000	0.000000	0.000000	0.000000	0.000000	0.000000	0.000000	0.000000	0.000000	0.000000	0.000000	0.000000	0.000000	0.000000	0.000000	0.000000	0.000000	0.000000	0.000000	0.000000	0.000000	0.000000	0.000000	0.000000	0.000000	0.000000	0.000000	0.000000	0.000000	0.000000	0.000000	0.000000	0.000000	0.000000	0.000000	0.000000	0.000000	0.000000	0.000000	0.000000	0.000000	0.000000	0.000000	0.000000	0.000000	8.721000	17.443000	26.164000	34.885000	43.856000	52.827000	61.797000	70.768000	73.010000	75.253000	77.496000	79.738000	79.987000	80.237000	80.486000	80.735000	80.237000	79.738000	79.240000	78.741000	74.505000	70.269000	66.033000	61.797000	60.302000	58.807000	57.312000	55.817000	54.072000	52.328000	50.584000	48.840000	45.102000	41.364000	37.626000	33.889000	33.640000	33.390000	33.141000	32.892000	30.649000	28.407000	26.164000	23.921000	17.941000	11.961000	5.980000	0.000000	0.000000	0.000000	0.000000	0.000000	0.000000	0.000000	0.000000	0.000000	0.000000	0.000000	0.000000	0.000000	0.000000	0.000000	0.000000	0.000000	0.000000	0.000000	0.000000	0.000000	0.000000	0.000000	0.000000	0.000000	0.000000	0.000000	0.000000	0.000000	0.000000	0.000000	0.000000	0.000000	0.000000	0.000000	0.000000	0.000000	0.000000	0.000000	0.000000	0.000000	0.000000	0.000000	0.000000	0.000000	0.000000	0.000000	0.000000	0.000000	0.000000	0.000000	0.000000	0.000000	0.000000	0.000000	0.000000	0.000000	0.000000	0.000000	0.000000	0.000000	0.000000	0.000000	0.000000	0.000000	0.000000	0.000000	0.000000	0.000000	0.000000	0.000000	0.000000	0.000000	0.000000	0.000000	0.000000	0.000000	0.000000	0.000000	0.000000	0.000000	0.000000	0.000000	0.000000	0.000000	0.000000	0.000000	0.000000	0.000000	0.000000	0.000000	0.000000	0.000000	0.000000	0.000000	0.000000	0.000000	0.000000	0.000000	0.000000	0.000000	0.000000	0.000000	0.000000	0.000000	0.000000	0.000000	0.000000	0.000000	0.000000	0.000000	0.000000	0.000000	0.000000	0.000000	0.000000	0.000000	0.000000	0.000000	0.000000	0.000000	0.000000	0.000000	0.000000	0.000000	13.705000	27.410000	41.115000	54.820000	59.305000	63.791000	68.276000	72.761000	72.761000	72.761000	72.761000	72.761000	73.259000	73.758000	74.256000	74.755000	73.509000	72.263000	71.017000	69.771000	66.532000	63.292000	60.053000	56.813000	52.827000	48.840000	44.853000	40.866000	38.374000	35.882000	33.390000	30.899000	29.902000	28.905000	27.908000	26.912000	20.184000	13.456000	6.728000	0.000000	0.000000	0.000000	0.000000	0.000000	0.000000	0.000000	0.000000	0.000000	0.000000	0.000000	0.000000	0.000000	0.000000	0.000000	0.000000	0.000000	0.000000	0.000000	0.000000	0.000000	0.000000	0.000000	0.000000	0.000000	0.000000	0.000000	0.000000	0.000000	0.000000	0.000000	0.000000	0.000000	0.000000	0.000000	0.000000	0.000000	0.000000	0.000000	0.000000	0.000000	0.000000	0.000000	0.000000	0.000000	0.000000	0.000000	0.000000	0.000000	0.000000	0.000000	0.000000	0.000000	0.000000	0.000000	0.000000	0.000000	0.000000	0.000000	0.000000	0.000000	0.000000	0.000000	0.000000	0.000000	0.000000	0.000000	0.000000	0.000000	0.000000	0.000000	0.000000	0.000000	0.000000	0.000000	0.000000	0.000000	0.000000	0.000000	0.000000	0.000000	0.000000	0.000000	0.000000	0.000000	0.000000	0.000000	0.000000	0.000000	0.000000	0.000000	0.000000	0.000000	0.000000	0.000000	0.000000	0.000000	0.000000	0.000000	0.000000	0.000000	0.000000	0.000000	0.000000	0.000000	0.000000	0.000000	0.000000	0.000000	0.000000	0.000000	0.000000	0.000000	0.000000	0.000000	0.000000	0.000000	0.000000	0.000000	0.000000	0.000000	0.000000	0.000000	0.000000	0.000000	0.000000	0.000000	0.000000	0.000000	13.954000	27.908000	41.863000	55.817000	60.551000	65.286000	70.020000	74.755000	75.004000	75.253000	75.502000	75.751000	75.502000	75.253000	75.004000	74.755000	74.256000	73.758000	73.259000	72.761000	67.777000	62.794000	57.810000	52.827000	51.331000	49.836000	48.341000	46.846000	44.354000	41.863000	39.371000	36.879000	35.882000	34.885000	33.889000	32.892000	32.892000	32.892000	32.892000	32.892000	28.905000	24.918000	20.931000	16.944000	12.708000	8.472000	4.236000	0.000000	0.000000	0.000000	0.000000	0.000000	0.000000	0.000000	0.000000	0.000000	0.000000	0.000000	0.000000	0.000000	0.000000	0.000000	0.000000	0.000000	0.000000	0.000000	0.000000	0.000000	0.000000	0.000000	0.000000	0.000000	0.000000	0.000000	0.000000	0.000000	0.000000	0.000000	0.000000	0.000000	0.000000	0.000000	0.000000	0.000000	0.000000	0.000000	0.000000	0.000000	0.000000	0.000000	0.000000	0.000000	0.000000	0.000000	0.000000	0.000000	0.000000	0.000000	0.000000	0.000000	0.000000	0.000000	0.000000	0.000000	0.000000	0.000000	0.000000	0.000000	0.000000	0.000000	0.000000	0.000000	0.000000	0.000000	0.000000	0.000000	0.000000	0.000000	0.000000	0.000000	0.000000	0.000000	0.000000	0.000000	0.000000	0.000000	0.000000	0.000000	0.000000	0.000000	0.000000	0.000000	0.000000	0.000000	0.000000	0.000000	0.000000	0.000000	0.000000	0.000000	0.000000	0.000000	0.000000	0.000000	0.000000	0.000000	0.000000	0.000000	0.000000	0.000000	0.000000	0.000000	0.000000	0.000000	0.000000	0.000000	0.000000	0.000000	0.000000	0.000000	0.000000	0.000000	0.000000	0.000000	1.993000	3.987000	5.980000	7.974000	21.180000	34.387000	47.594000	60.800000	64.538000	68.276000	72.014000	75.751000	76.748000	77.745000	78.741000	79.738000	79.738000	79.738000	79.738000	79.738000	77.745000	75.751000	73.758000	71.764000	67.528000	63.292000	59.056000	54.820000	52.328000	49.836000	47.345000	44.853000	44.853000	44.853000	44.853000	44.853000	41.613000	38.374000	35.135000	31.895000	23.921000	15.948000	7.974000	0.000000	0.000000	0.000000	0.000000	0.000000	0.000000	0.000000	0.000000	0.000000	0.000000	0.000000	0.000000	0.000000	0.000000	0.000000	0.000000	0.000000	0.000000	0.000000	0.000000	0.000000	0.000000	0.000000	0.000000	0.000000	0.000000	0.000000	0.000000	0.000000	0.000000	0.000000	0.000000	0.000000	0.000000	0.000000	0.000000	0.000000	0.000000	0.000000	0.000000	0.000000	0.000000	0.000000	0.000000	0.000000	0.000000	0.000000	0.000000	0.000000	0.000000	0.000000	0.000000	0.000000	0.000000	0.000000	0.000000	0.000000	0.000000	0.000000	0.000000	0.000000	0.000000	0.000000	0.000000	0.000000	0.000000	0.000000	0.000000	0.000000	0.000000	0.000000	0.000000	0.000000	0.000000	0.000000	0.000000	0.000000	0.000000	0.000000	0.000000	0.000000	0.000000	0.000000	0.000000	0.000000	0.000000	0.000000	0.000000	0.000000	0.000000	0.000000	0.000000	0.000000	0.000000	0.000000	0.000000	0.000000	0.000000	0.000000	0.000000	0.000000	0.000000	0.000000	0.000000	0.000000	0.000000	0.000000	0.000000	0.000000	0.000000	0.000000	0.000000	0.000000	0.000000	0.000000	0.000000	0.000000	0.000000	0.000000	0.000000	0.000000	0.000000	0.000000	0.000000	0.000000	0.000000	0.000000	0.000000	0.000000	7.974000	15.948000	23.921000	31.895000	39.869000	47.843000	55.817000	63.791000	66.532000	69.273000	72.014000	74.755000	76.000000	77.246000	78.492000	79.738000	78.492000	77.246000	76.000000	74.755000	73.509000	72.263000	71.017000	69.771000	66.033000	62.295000	58.558000	54.820000	53.823000	52.827000	51.830000	50.833000	48.590000	46.348000	44.105000	41.863000	39.122000	36.381000	33.640000	30.899000	27.659000	24.420000	21.180000	17.941000	14.951000	11.961000	8.971000	5.980000	4.485000	2.990000	1.495000	0.000000	0.000000	0.000000	0.000000	0.000000	0.000000	0.000000	0.000000	0.000000	5.482000	10.964000	16.446000	21.928000	16.695000	11.462000	6.230000	0.997000	0.748000	0.498000	0.249000	0.000000	0.000000	0.000000	0.000000	0.000000	0.000000	0.000000	0.000000	0.000000	0.000000	0.000000	0.000000	0.000000	0.000000	0.000000	0.000000	0.000000	0.000000	0.000000	0.000000	0.000000	0.000000	0.000000	0.000000	0.000000	0.000000	0.000000	0.000000	0.000000	0.000000	0.000000	0.000000	0.000000	0.000000	0.000000	0.000000	0.000000	0.000000	0.000000	0.000000	0.000000	0.000000	0.000000	0.000000	0.000000	0.000000	0.000000	0.000000	0.000000	0.000000	0.000000	0.000000	0.000000	0.000000	0.000000	0.000000	0.000000	0.000000	0.000000	0.000000	0.000000	0.000000	0.000000	0.000000	0.000000	0.000000	0.000000	0.000000	0.000000	0.000000	0.000000	0.000000	0.000000	0.000000	0.000000	0.000000	0.000000	0.000000	0.000000	0.000000	0.000000	0.000000	0.000000	0.000000	0.000000	0.000000	0.000000	0.000000	0.000000	0.000000	0.000000	0.000000	0.000000	0.000000	0.000000	0.000000	0.000000	0.000000	0.000000	0.000000	0.000000	0.000000	0.000000	0.000000

Subject #4 NOR
time (s)	0.000000	0.008000	0.016000	0.024000	0.032000	0.040000	0.048000	0.056000	0.064000	0.072000	0.080000	0.088000	0.096000	0.104000	0.112000	0.120000	0.128000	0.136000	0.144000	0.152000	0.160000	0.168000	0.176000	0.184000	0.192000	0.200000	0.208000	0.216000	0.224000	0.232000	0.240000	0.248000	0.256000	0.264000	0.272000	0.280000	0.288000	0.296000	0.304000	0.312000	0.320000	0.328000	0.336000	0.344000	0.352000	0.360000	0.368000	0.376000	0.384000	0.392000	0.400000	0.408000	0.416000	0.424000	0.432000	0.440000	0.448000	0.456000	0.464000	0.472000	0.480000	0.488000	0.496000	0.504000	0.512000	0.520000	0.528000	0.536000	0.544000	0.552000	0.560000	0.568000	0.576000	0.584000	0.592000	0.600000	0.608000	0.616000	0.624000	0.632000	0.640000	0.648000	0.656000	0.664000	0.672000	0.680000	0.688000	0.696000	0.704000	0.712000	0.720000	0.728000	0.736000	0.744000	0.752000	0.760000	0.768000	0.776000	0.784000	0.792000	0.800000	0.808000	0.816000	0.824000	0.832000	0.840000	0.848000	0.856000	0.864000	0.872000	0.880000	0.888000	0.896000	0.904000	0.912000	0.920000	0.928000	0.936000	0.945000	0.953000	0.961000	0.969000	0.977000	0.985000	0.993000	1.001000	1.009000	1.017000	1.025000	1.033000	1.041000	1.049000	1.057000	1.065000	1.073000	1.081000	1.089000	1.097000	1.105000	1.113000	1.121000	1.129000	1.137000	1.145000	1.153000	1.161000	1.169000	1.177000	1.185000	1.193000	1.201000	1.209000	1.217000	1.225000	1.233000	1.241000	1.249000	1.257000	1.265000	1.273000	1.281000	1.289000	1.297000	1.305000	1.313000	1.321000	1.329000	1.337000	1.345000	1.353000	1.361000	1.369000	1.377000	1.385000	1.393000	1.401000	1.409000	1.417000	1.425000	1.433000	1.441000	1.449000	1.457000	1.465000	1.473000	1.481000	1.489000	1.497000	1.505000	1.513000	1.521000	1.529000	1.537000	1.545000	1.553000	1.561000	1.569000	1.577000	1.585000	1.593000	1.601000	1.609000	1.617000	1.625000	1.633000	1.641000	1.649000	1.657000	1.665000	1.674000	1.682000	1.690000	1.698000	1.706000	1.714000	1.722000	1.730000	1.738000	1.746000	1.754000	1.762000	1.770000	1.778000	1.786000	1.794000	1.802000	1.810000	1.818000	1.826000	1.834000	1.842000	1.850000	1.858000	1.866000	1.874000	1.882000	1.890000	1.898000	1.906000	1.914000	1.922000	1.930000	1.938000	1.946000	1.954000	1.962000	1.970000	1.978000	1.986000	1.994000	2.002000	2.010000	2.018000	2.026000	2.034000	2.042000	2.050000	2.058000	2.066000	2.074000	2.082000	2.090000	2.098000	2.106000	2.114000	2.122000	2.130000	2.138000	2.146000	2.154000	2.162000	2.170000	2.178000	2.186000	2.194000	2.202000	2.210000	2.218000	2.226000	2.234000	2.242000	2.250000	2.258000	2.266000	2.274000	2.282000	2.290000	2.298000	2.306000	2.314000	2.322000	2.330000	2.338000	2.346000	2.354000	2.362000	2.370000	2.378000	2.386000	2.394000	2.402000	2.410000	2.418000	2.426000	2.434000	2.442000	2.450000	2.458000	2.466000	2.474000	2.482000	2.490000	2.498000	2.506000	2.514000	2.522000	2.530000	2.538000	2.546000	2.554000	2.562000	2.570000	2.578000	2.586000	2.594000	2.602000	2.610000	2.618000	2.626000	2.634000	2.642000	2.650000	2.658000	2.666000	2.674000	2.682000	2.690000	2.698000	2.706000	2.714000	2.722000	2.730000	2.738000	2.746000	2.754000	2.762000	2.770000	2.778000	2.786000	2.794000	2.802000	2.810000	2.818000	2.826000	2.834000	2.842000	2.850000	2.858000	2.866000	2.874000	2.882000	2.890000	2.898000	2.906000	2.914000	2.922000	2.930000	2.938000	2.946000	2.954000	2.962000	2.970000	2.978000	2.986000	2.994000	3.002000	3.010000	3.018000	3.026000	3.034000	3.042000	3.050000	3.058000	3.066000	3.074000	3.082000	3.090000	3.098000	3.106000	3.114000	3.122000	3.130000	3.138000	3.146000	3.154000	3.162000	3.170000	3.178000	3.186000	3.194000	3.202000	3.210000	3.218000	3.226000	3.234000	3.242000	3.250000	3.258000	3.266000	3.274000	3.282000	3.290000	3.298000	3.306000	3.314000	3.322000	3.330000	3.338000	3.346000	3.354000	3.362000	3.370000	3.378000	3.386000	3.394000	3.402000	3.410000	3.418000	3.426000	3.434000	3.442000	3.450000	3.458000	3.466000	3.474000	3.482000	3.490000	3.498000	3.506000	3.514000	3.522000	3.530000	3.538000	3.546000	3.554000	3.562000	3.570000	3.578000	3.586000	3.594000	3.602000	3.610000	3.618000	3.626000	3.634000	3.642000	3.650000	3.658000	3.666000	3.674000	3.682000	3.690000	3.698000	3.706000	3.714000	3.722000	3.730000	3.738000	3.746000	3.754000	3.762000	3.770000	3.778000	3.786000	3.794000	3.802000	3.810000	3.818000	3.826000	3.834000	3.842000	3.850000	3.858000	3.866000	3.874000	3.882000	3.891000	3.899000	3.907000	3.915000	3.923000	3.931000	3.939000	3.947000	3.955000	3.963000	3.971000	3.979000	3.987000	3.995000	4.003000	4.011000	4.019000	4.027000	4.035000	4.043000	4.051000	4.059000	4.067000	4.075000	4.083000	4.091000	4.099000	4.107000	4.115000	4.123000	4.131000	4.139000	4.147000	4.155000	4.163000	4.171000	4.179000	4.187000	4.195000	4.203000	4.211000	4.219000	4.227000	4.235000	4.243000	4.251000	4.259000	4.267000	4.275000	4.283000	4.291000	4.299000	4.307000	4.315000	4.323000	4.331000	4.339000	4.347000	4.355000	4.363000	4.371000	4.379000	4.387000	4.395000	4.403000	4.411000	4.419000	4.427000	4.435000	4.443000	4.451000	4.459000	4.467000	4.475000	4.483000	4.491000	4.499000	4.507000	4.515000	4.523000	4.531000	4.539000	4.547000	4.555000	4.563000	4.571000	4.579000	4.587000	4.595000	4.603000	4.611000	4.619000	4.627000	4.635000	4.643000	4.651000	4.659000	4.667000	4.675000	4.683000	4.691000	4.699000	4.707000	4.715000	4.723000	4.731000	4.739000	4.747000	4.755000	4.763000	4.771000	4.779000	4.787000	4.795000	4.803000	4.811000	4.819000	4.827000	4.835000	4.843000	4.851000	4.859000	4.867000	4.875000	4.883000	4.891000	4.899000	4.907000	4.915000	4.923000	4.931000	4.939000	4.947000	4.955000	4.963000	4.971000	4.979000	4.987000	4.995000	5.003000	5.011000	5.019000	5.027000	5.035000	5.043000	5.051000	5.059000	5.067000	5.075000	5.083000	5.091000	5.099000	5.107000	5.115000	5.123000	5.131000	5.139000	5.147000	5.155000	5.163000	5.171000	5.179000	5.187000	5.195000	5.203000	5.211000	5.219000	5.227000	5.235000	5.243000	5.251000	5.259000	5.267000	5.275000	5.283000	5.291000	5.299000	5.307000	5.315000	5.323000	5.331000	5.339000	5.347000	5.355000	5.363000	5.371000	5.379000	5.387000	5.395000	5.403000	5.411000	5.419000	5.427000	5.435000	5.443000	5.451000	5.459000	5.467000	5.475000	5.483000	5.491000	5.499000	5.507000	5.515000	5.523000	5.531000	5.539000	5.547000	5.555000	5.563000	5.571000	5.579000	5.587000	5.595000	5.603000	5.611000	5.619000	5.627000	5.635000	5.643000	5.651000	5.659000	5.667000	5.675000	5.683000	5.691000	5.699000	5.707000	5.715000	5.723000	5.731000	5.739000	5.747000	5.755000	5.763000	5.771000	5.779000	5.787000	5.795000	5.803000	5.811000	5.819000	5.827000	5.835000	5.843000	5.851000	5.859000	5.867000	5.875000	5.883000	5.891000	5.899000	5.907000	5.915000	5.923000	5.931000	5.939000	5.947000	5.955000	5.963000	5.971000	5.979000	5.987000	5.995000	6.003000	6.011000	6.019000	6.027000	6.035000	6.043000	6.051000	6.059000	6.067000	6.075000	6.083000	6.091000	6.099000	6.107000	6.116000	6.124000	6.132000	6.140000	6.148000	6.156000	6.164000	6.172000	6.180000	6.188000	6.196000	6.204000	6.212000	6.220000	6.228000	6.236000	6.244000	6.252000	6.260000	6.268000	6.276000	6.284000	6.292000	6.300000	6.308000	6.316000	6.324000	6.332000	6.340000	6.348000	6.356000	6.364000	6.372000	6.380000	6.388000	6.396000	6.404000	6.412000	6.420000	6.428000	6.436000	6.444000	6.452000	6.460000	6.468000	6.476000	6.484000	6.492000	6.500000	6.508000	6.516000	6.524000	6.532000	6.540000	6.548000	6.556000	6.564000	6.572000	6.580000	6.588000	6.596000	6.604000	6.612000	6.620000	6.628000	6.636000	6.644000	6.652000	6.660000	6.668000	6.676000	6.684000	6.692000	6.700000	6.708000	6.716000	6.724000	6.732000	6.740000	6.748000	6.756000	6.764000	6.772000	6.780000	6.788000	6.796000	6.804000	6.812000	6.820000	6.828000	6.836000	6.844000	6.852000	6.860000	6.868000	6.876000	6.884000	6.892000	6.900000	6.908000	6.916000	6.924000	6.932000	6.940000	6.948000	6.956000	6.964000	6.972000	6.980000	6.988000	6.996000	7.004000	7.012000	7.020000	7.028000	7.036000	7.044000	7.052000	7.060000	7.068000	7.076000	7.084000	7.092000	7.100000	7.108000	7.116000	7.124000	7.132000	7.140000	7.148000	7.156000	7.164000	7.172000	7.180000	7.188000	7.196000	7.204000	7.212000	7.220000	7.228000	7.236000	7.244000	7.252000	7.260000	7.268000	7.276000	7.284000	7.292000	7.300000	7.308000	7.316000	7.324000	7.332000	7.340000	7.348000	7.356000	7.364000	7.372000	7.380000	7.388000	7.396000	7.404000	7.412000	7.420000	7.428000	7.436000	7.444000	7.452000	7.460000	7.468000	7.476000	7.484000	7.492000	7.500000	7.508000	7.516000	7.524000	7.532000	7.540000	7.548000	7.556000	7.564000	7.572000	7.580000	7.588000	7.596000	7.604000	7.612000	7.620000	7.628000	7.636000	7.644000	7.652000	7.660000	7.668000	7.676000	7.684000	7.692000	7.700000	7.708000	7.716000	7.724000	7.732000	7.740000	7.748000	7.756000	7.764000	7.772000	7.780000	7.788000	7.796000	7.804000	7.812000	7.820000	7.828000	7.836000	7.844000	7.852000	7.860000	7.868000	7.876000	7.884000	7.892000	7.900000	7.908000	7.916000	7.924000	7.932000	7.940000	7.948000	7.956000	7.964000	7.972000	7.980000	7.988000	7.996000	8.004000	8.012000	8.020000	8.028000	8.036000	8.044000	8.052000	8.060000	8.068000	8.076000	8.084000	8.092000	8.100000	8.108000	8.116000	8.124000	8.132000	8.140000	8.148000	8.156000	8.164000	8.172000	8.180000	8.188000	8.196000	8.204000	8.212000	8.220000	8.228000	8.236000	8.244000	8.252000	8.260000	8.268000	8.276000	8.284000	8.292000	8.300000	8.308000	8.316000	8.324000	8.332000	8.341000	8.349000	8.357000	8.365000	8.373000	8.381000	8.389000	8.397000	8.405000	8.413000	8.421000	8.429000	8.437000	8.445000	8.453000	8.461000	8.469000	8.477000	8.485000	8.493000	8.501000	8.509000	8.517000	8.525000	8.533000	8.541000	8.549000	8.557000	8.565000	8.573000	8.581000	8.589000	8.597000	8.605000	8.613000	8.621000	8.629000	8.637000	8.645000	8.653000	8.661000	8.669000	8.677000	8.685000	8.693000	8.701000	8.709000	8.717000	8.725000	8.733000	8.741000	8.749000	8.757000	8.765000	8.773000	8.781000	8.789000	8.797000	8.805000	8.813000	8.821000	8.829000	8.837000	8.845000	8.853000	8.861000	8.869000	8.877000	8.885000	8.893000	8.901000	8.909000	8.917000	8.925000	8.933000	8.941000	8.949000	8.957000	8.965000	8.973000	8.981000	8.989000	8.997000	9.005000	9.013000	9.021000	9.029000	9.037000	9.045000	9.053000	9.061000	9.069000	9.077000	9.085000	9.093000	9.101000	9.109000	9.117000	9.125000	9.133000	9.141000	9.149000	9.157000	9.165000	9.173000	9.181000	9.189000	9.197000	9.205000	9.213000	9.221000	9.229000	9.237000	9.245000	9.253000	9.261000	9.269000	9.277000	9.285000	9.293000	9.301000	9.309000	9.317000	9.325000	9.333000	9.341000	9.349000	9.357000	9.365000	9.373000	9.381000	9.389000	9.397000	9.405000	9.413000	9.421000	9.429000	9.437000	9.445000	9.453000	9.461000	9.469000	9.477000	9.485000	9.493000	9.501000	9.509000	9.517000	9.525000	9.533000	9.541000	9.549000	9.557000	9.565000	9.573000	9.581000	9.589000	9.597000	9.605000	9.613000	9.621000	9.629000	9.637000	9.645000	9.653000	9.661000	9.669000	9.677000	9.685000	9.693000	9.701000	9.709000	9.717000	9.725000	9.733000	9.741000	9.749000	9.757000	9.765000	9.773000	9.781000	9.789000	9.797000	9.805000	9.813000	9.821000	9.829000	9.837000	9.845000	9.853000	9.861000	9.869000	9.877000	9.885000	9.893000	9.901000	9.909000	9.917000	9.925000	9.933000	9.941000	9.949000	9.957000	9.965000	9.973000	9.981000	9.989000	9.997000	10.005000	10.013000	10.021000	10.029000	10.037000	10.045000	10.053000	10.061000	10.069000	10.077000	10.085000	10.093000	10.101000	10.109000	10.117000	10.125000	10.133000	10.141000	10.149000	10.157000	10.165000	10.173000	10.181000	10.189000	10.197000	10.205000	10.213000	10.221000	10.229000	10.237000	10.245000	10.253000	10.261000	10.269000	10.277000	10.285000	10.293000	10.301000	10.309000	10.317000	10.325000	10.333000	10.341000	10.349000	10.357000	10.365000	10.373000	10.381000	10.389000	10.397000	10.405000	10.413000	10.421000	10.429000	10.437000	10.445000	10.453000	10.461000	10.469000	10.477000	10.485000	10.493000	10.501000	10.509000	10.517000	10.525000	10.533000	10.541000	10.549000	10.557000	10.566000	10.574000	10.582000	10.590000	10.598000	10.606000	10.614000	10.622000	10.630000	10.638000	10.646000	10.654000	10.662000	10.670000	10.678000	10.686000	10.694000	10.702000	10.710000	10.718000	10.726000	10.734000	10.742000	10.750000	10.758000	10.766000	10.774000	10.782000	10.790000	10.798000	10.806000	10.814000	10.822000	10.830000	10.838000	10.846000	10.854000	10.862000	10.870000	10.878000	10.886000	10.894000	10.902000	10.910000	10.918000	10.926000	10.934000	10.942000	10.950000	10.958000	10.966000	10.974000	10.982000	10.990000	10.998000	11.006000	11.014000	11.022000	11.030000	11.038000	11.046000	11.054000	11.062000	11.070000	11.078000	11.086000	11.094000	11.102000	11.110000	11.118000	11.126000	11.134000	11.142000	11.150000	11.158000	11.166000	11.174000	11.182000	11.190000	11.198000	11.206000	11.214000	11.222000	11.230000	11.238000	11.246000	11.254000	11.262000	11.270000	11.278000	11.286000	11.294000	11.302000	11.310000	11.318000	11.326000	11.334000	11.342000	11.350000	11.358000	11.366000	11.374000	11.382000	11.390000	11.398000	11.406000	11.414000	11.422000	11.430000	11.438000	11.446000	11.454000	11.462000	11.470000	11.478000	11.486000	11.494000	11.502000	11.510000	11.518000	11.526000	11.534000	11.542000	11.550000	11.558000	11.566000	11.574000	11.582000	11.590000	11.598000	11.606000	11.614000	11.622000	11.630000	11.638000	11.646000	11.654000	11.662000	11.670000	11.678000	11.686000	11.694000	11.702000	11.710000	11.718000	11.726000	11.734000	11.742000	11.750000	11.758000	11.766000	11.774000	11.782000	11.790000	11.798000	11.806000	11.814000	11.822000	11.830000	11.838000	11.846000	11.854000	11.862000	11.870000	11.878000	11.886000	11.894000	11.902000	11.910000	11.918000	11.926000	11.934000	11.942000	11.950000	11.958000	11.966000	11.974000	11.982000	11.990000	11.998000	12.006000	12.014000	12.022000	12.030000	12.038000	12.046000	12.054000	12.062000	12.070000	12.078000	12.086000	12.094000	12.102000	12.110000	12.118000	12.126000	12.134000	12.142000	12.150000	12.158000	12.166000	12.174000	12.182000	12.190000	12.198000	12.206000	12.214000	12.222000	12.230000	12.238000	12.246000	12.254000	12.262000	12.270000	12.278000	12.286000	12.294000	12.302000	12.310000	12.318000	12.326000	12.334000	12.342000	12.350000	12.358000	12.366000	12.374000	12.382000	12.390000	12.398000	12.406000	12.414000	12.422000	12.430000	12.438000	12.446000	12.454000	12.462000	12.470000	12.478000	12.486000	12.494000	12.502000	12.510000	12.518000	12.526000	12.534000	12.542000	12.550000	12.558000	12.566000	12.574000	12.582000	12.590000	12.598000	12.606000	12.614000	12.622000	12.630000	12.638000	12.646000	12.654000	12.662000	12.670000	12.678000	12.686000	12.694000	12.702000	12.710000	12.718000	12.726000	12.734000	12.742000	12.750000	12.758000	12.766000	12.774000	12.783000	12.791000	12.799000	12.807000	12.815000	12.823000	12.831000	12.839000	12.847000	12.855000	12.863000	12.871000	12.879000	12.887000	12.895000	12.903000	12.911000	12.919000	12.927000	12.935000	12.943000	12.951000	12.959000	12.967000	12.975000	12.983000	12.991000	12.999000	13.007000	13.015000	13.023000	13.031000	13.039000	13.047000	13.055000	13.063000	13.071000	13.079000	13.087000	13.095000	13.103000	13.111000	13.119000	13.127000	13.135000	13.143000	13.151000	13.159000	13.167000	13.175000	13.183000	13.191000	13.199000	13.207000	13.215000	13.223000	13.231000	13.239000	13.247000	13.255000	13.263000	13.271000	13.279000	13.287000	13.295000	13.303000	13.311000	13.319000	13.327000	13.335000	13.343000	13.351000	13.359000	13.367000	13.375000	13.383000	13.391000	13.399000	13.407000	13.415000	13.423000	13.431000	13.439000	13.447000	13.455000	13.463000	13.471000	13.479000	13.487000	13.495000	13.503000	13.511000	13.519000	13.527000	13.535000	13.543000	13.551000	13.559000	13.567000	13.575000	13.583000	13.591000	13.599000	13.607000	13.615000	13.623000	13.631000	13.639000	13.647000	13.655000	13.663000	13.671000	13.679000	13.687000	13.695000	13.703000	13.711000	13.719000	13.727000	13.735000	13.743000	13.751000	13.759000	13.767000	13.775000	13.783000	13.791000	13.799000	13.807000	13.815000	13.823000	13.831000	13.839000	13.847000	13.855000	13.863000	13.871000	13.879000	13.887000	13.895000	13.903000	13.911000	13.919000	13.927000	13.935000	13.943000	13.951000	13.959000	13.967000	13.975000	13.983000	13.991000	13.999000	14.007000	14.015000	14.023000	14.031000	14.039000	14.047000	14.055000	14.063000	14.071000	14.079000	14.087000	14.095000	14.103000	14.111000	14.119000	14.127000	14.135000	14.143000	14.151000	14.159000	14.167000	14.175000	14.183000	14.191000	14.199000	14.207000	14.215000	14.223000	14.231000	14.239000	14.247000	14.255000	14.263000	14.271000	14.279000	14.287000	14.295000	14.303000	14.311000	14.319000	14.327000	14.335000	14.343000	14.351000	14.359000	14.367000	14.375000	14.383000	14.391000	14.399000	14.407000	14.415000	14.423000	14.431000	14.439000	14.447000	14.455000	14.463000	14.471000	14.479000	14.487000	14.495000	14.503000	14.511000	14.519000	14.527000	14.535000	14.543000	14.551000	14.559000	14.567000	14.575000	14.583000	14.591000	14.599000	14.607000	14.615000	14.623000	14.631000	14.639000
pressure_aorta_proximal (mmHg)	69.812000	69.812000	69.812000	70.000000	70.500000	71.750000	74.438000	79.000000	85.375000	92.875000	100.438000	107.125000	112.500000	116.750000	120.188000	123.062000	125.438000	127.188000	128.375000	129.188000	129.812000	130.438000	130.938000	131.312000	131.562000	131.750000	131.812000	131.688000	131.375000	130.812000	130.188000	129.438000	128.750000	128.250000	127.875000	127.562000	127.250000	126.938000	126.500000	125.812000	124.875000	123.438000	121.562000	119.062000	116.062000	112.625000	109.062000	105.688000	103.188000	101.750000	101.312000	101.438000	101.750000	102.000000	102.062000	102.000000	101.812000	101.438000	100.812000	100.125000	99.375000	98.750000	98.188000	97.812000	97.562000	97.500000	97.562000	97.562000	97.438000	97.250000	97.000000	96.688000	96.250000	95.750000	95.188000	94.625000	94.188000	93.750000	93.375000	93.000000	92.625000	92.312000	92.062000	91.812000	91.500000	91.188000	90.812000	90.500000	90.062000	89.688000	89.375000	89.000000	88.625000	88.125000	87.688000	87.312000	87.000000	86.688000	86.375000	86.125000	85.812000	85.562000	85.312000	85.062000	84.750000	84.438000	84.250000	84.000000	83.688000	83.375000	83.062000	82.875000	82.625000	82.438000	82.125000	81.812000	81.562000	81.375000	81.125000	80.875000	80.625000	80.375000	80.125000	79.938000	79.750000	79.562000	79.312000	79.125000	78.938000	78.688000	78.500000	78.312000	78.188000	78.000000	77.812000	77.562000	77.375000	77.188000	76.875000	76.500000	76.125000	75.875000	75.688000	75.562000	75.375000	75.250000	75.125000	75.062000	75.062000	74.938000	74.812000	74.562000	74.375000	74.125000	73.812000	73.438000	73.125000	72.875000	72.750000	72.625000	72.562000	72.562000	72.562000	72.562000	72.562000	72.562000	72.438000	72.312000	72.125000	71.875000	71.562000	71.312000	71.125000	71.062000	69.500000	69.500000	69.500000	69.500000	69.562000	69.938000	71.000000	73.375000	77.438000	83.312000	90.375000	97.625000	104.125000	109.562000	113.812000	117.312000	120.125000	122.375000	124.125000	125.375000	126.250000	126.875000	127.312000	127.688000	128.000000	128.062000	128.000000	127.750000	127.438000	127.188000	126.875000	126.438000	125.875000	125.188000	124.562000	123.938000	123.375000	122.812000	122.125000	121.375000	120.312000	118.938000	117.000000	114.438000	111.375000	108.000000	104.688000	102.000000	100.188000	99.375000	99.250000	99.500000	99.688000	99.750000	99.625000	99.375000	98.875000	98.250000	97.562000	96.938000	96.438000	96.000000	95.750000	95.500000	95.312000	95.250000	95.250000	95.125000	94.875000	94.500000	94.188000	93.812000	93.438000	93.000000	92.562000	92.125000	91.812000	91.500000	91.250000	91.000000	90.750000	90.438000	90.125000	89.812000	89.562000	89.375000	89.125000	88.812000	88.500000	88.125000	87.750000	87.375000	86.938000	86.500000	86.000000	85.625000	85.375000	85.188000	85.000000	84.750000	84.562000	84.375000	84.125000	83.812000	83.375000	83.000000	82.688000	82.375000	82.125000	81.812000	81.562000	81.312000	81.125000	80.875000	80.625000	80.312000	80.125000	79.875000	79.688000	79.438000	79.188000	79.000000	78.812000	78.625000	78.375000	78.188000	78.000000	77.812000	77.625000	77.375000	77.188000	77.000000	76.875000	76.750000	76.562000	76.375000	76.188000	76.062000	75.812000	75.562000	75.250000	75.000000	74.875000	74.688000	74.562000	74.438000	74.375000	74.312000	74.188000	74.000000	73.812000	73.625000	73.438000	73.250000	73.062000	72.812000	72.625000	72.500000	72.375000	72.312000	72.188000	72.125000	72.062000	71.938000	71.688000	71.500000	71.312000	71.188000	71.000000	70.875000	70.750000	70.688000	70.625000	70.562000	70.500000	70.375000	70.250000	70.125000	70.000000	69.812000	69.562000	69.375000	69.250000	69.125000	69.062000	68.938000	68.875000	68.938000	69.312000	70.375000	72.688000	76.688000	82.625000	89.812000	97.312000	104.188000	109.750000	114.188000	117.750000	120.688000	123.062000	124.812000	126.062000	126.875000	127.562000	128.125000	128.688000	129.125000	129.500000	129.688000	129.750000	129.625000	129.438000	129.125000	128.688000	128.062000	127.375000	126.750000	126.250000	125.812000	125.438000	125.000000	124.562000	123.875000	122.875000	121.438000	119.438000	116.812000	113.688000	110.188000	106.562000	103.375000	101.125000	100.000000	99.812000	100.062000	100.438000	100.688000	100.750000	100.562000	100.125000	99.562000	98.938000	98.312000	97.625000	97.000000	96.562000	96.312000	96.250000	96.312000	96.250000	96.125000	96.062000	95.875000	95.625000	95.188000	94.688000	94.125000	93.562000	93.062000	92.625000	92.188000	91.875000	91.625000	91.500000	91.312000	91.062000	90.812000	90.562000	90.250000	89.812000	89.438000	89.000000	88.625000	88.250000	87.875000	87.500000	87.188000	86.875000	86.562000	86.312000	86.000000	85.625000	85.375000	85.125000	84.875000	84.562000	84.312000	84.000000	83.750000	83.438000	83.125000	82.812000	82.562000	82.312000	82.125000	81.875000	81.562000	81.312000	81.125000	80.938000	80.750000	80.438000	80.125000	79.875000	79.688000	79.500000	79.312000	79.188000	79.000000	78.875000	78.688000	78.500000	78.250000	78.000000	77.812000	77.562000	77.375000	77.250000	77.188000	77.062000	76.938000	76.750000	76.562000	76.438000	76.250000	76.000000	75.750000	75.500000	75.312000	75.188000	75.062000	75.000000	74.812000	74.688000	74.625000	74.438000	74.312000	74.125000	73.938000	73.812000	73.688000	73.438000	73.250000	73.062000	73.000000	72.875000	72.812000	72.625000	72.438000	72.250000	72.125000	71.938000	71.812000	71.688000	71.562000	71.438000	71.375000	71.188000	71.062000	71.000000	70.938000	70.812000	70.750000	70.625000	70.500000	70.312000	70.125000	69.938000	69.812000	69.688000	69.688000	69.688000	69.812000	70.188000	71.188000	73.375000	77.312000	83.250000	90.625000	98.625000	106.000000	112.188000	117.000000	120.812000	123.938000	126.500000	128.500000	129.938000	130.938000	131.750000	132.438000	133.125000	133.750000	134.312000	134.750000	135.000000	135.125000	135.000000	134.688000	134.125000	133.438000	132.750000	132.250000	131.875000	131.750000	131.625000	131.500000	131.312000	131.062000	130.562000	129.750000	128.438000	126.688000	124.375000	121.562000	118.250000	114.438000	110.500000	106.875000	104.188000	102.688000	102.188000	102.250000	102.438000	102.750000	103.000000	103.188000	103.125000	102.812000	102.250000	101.500000	100.750000	100.000000	99.375000	98.875000	98.562000	98.312000	98.188000	98.062000	97.938000	97.750000	97.438000	97.062000	96.562000	96.062000	95.500000	94.938000	94.375000	93.750000	93.312000	92.875000	92.562000	92.188000	91.812000	91.500000	91.250000	91.062000	90.750000	90.375000	89.938000	89.500000	89.125000	88.750000	88.312000	87.812000	87.375000	86.938000	86.625000	86.375000	86.125000	85.875000	85.625000	85.375000	85.062000	84.750000	84.438000	84.062000	83.750000	83.375000	83.062000	82.750000	82.438000	82.125000	81.875000	81.625000	81.438000	81.250000	81.000000	80.750000	80.500000	80.250000	80.000000	79.750000	79.500000	79.250000	79.062000	78.875000	78.688000	78.438000	78.188000	78.000000	77.812000	77.625000	77.375000	77.125000	76.938000	76.812000	76.688000	76.500000	76.250000	76.000000	75.812000	75.688000	75.562000	75.312000	75.062000	74.875000	74.688000	74.500000	74.312000	74.062000	73.875000	73.750000	73.562000	73.438000	73.250000	73.125000	72.938000	72.812000	72.625000	72.438000	72.312000	72.188000	72.062000	71.938000	71.688000	71.500000	71.438000	71.312000	71.250000	71.062000	70.938000	70.812000	70.750000	70.625000	70.562000	70.500000	70.312000	70.125000	69.875000	69.625000	69.438000	69.312000	69.250000	69.125000	69.062000	68.938000	69.000000	69.438000	70.625000	73.250000	77.688000	83.875000	91.125000	98.438000	104.938000	110.125000	114.250000	117.562000	120.188000	122.250000	123.812000	124.938000	125.812000	126.438000	126.938000	127.375000	127.688000	127.938000	128.000000	127.875000	127.625000	127.250000	126.875000	126.375000	125.750000	125.000000	124.312000	123.812000	123.312000	122.875000	122.250000	121.500000	120.562000	119.188000	117.375000	114.938000	112.000000	108.562000	105.000000	101.875000	99.562000	98.500000	98.312000	98.625000	99.062000	99.312000	99.375000	99.250000	98.875000	98.188000	97.375000	96.562000	95.875000	95.375000	94.938000	94.688000	94.500000	94.438000	94.500000	94.500000	94.375000	94.250000	94.000000	93.688000	93.312000	92.812000	92.312000	91.750000	91.312000	90.812000	90.438000	90.125000	89.875000	89.625000	89.438000	89.250000	89.062000	88.875000	88.625000	88.250000	87.812000	87.375000	86.938000	86.500000	86.125000	85.688000	85.375000	85.062000	84.812000	84.562000	84.312000	84.000000	83.750000	83.562000	83.250000	82.938000	82.562000	82.250000	82.000000	81.750000	81.438000	81.062000	80.750000	80.562000	80.375000	80.188000	79.875000	79.625000	79.375000	79.125000	78.938000	78.688000	78.500000	78.250000	78.062000	77.812000	77.562000	77.375000	77.250000	77.125000	76.938000	76.688000	76.438000	76.250000	76.062000	75.875000	75.625000	75.438000	75.312000	75.188000	75.000000	74.750000	74.500000	74.312000	74.188000	74.062000	73.875000	73.688000	73.562000	73.438000	73.312000	73.125000	72.875000	72.688000	72.500000	72.312000	72.062000	71.875000	71.750000	71.625000	71.562000	71.500000	71.375000	71.188000	71.062000	70.938000	70.812000	70.688000	70.500000	70.312000	70.188000	70.000000	69.875000	69.750000	69.625000	69.500000	69.312000	69.188000	69.125000	69.125000	69.125000	69.000000	68.875000	68.750000	68.688000	68.562000	68.375000	68.125000	67.875000	67.750000	67.688000	67.625000	67.688000	68.062000	69.250000	71.812000	76.125000	82.188000	89.375000	96.812000	103.500000	109.062000	113.375000	116.812000	119.625000	121.875000	123.625000	124.812000	125.625000	126.250000	126.812000	127.250000	127.625000	127.875000	128.062000	128.062000	128.000000	127.750000	127.312000	126.812000	126.250000	125.500000	124.812000	124.250000	123.750000	123.375000	123.062000	122.500000	121.750000	120.625000	119.062000	117.062000	114.438000	111.250000	107.688000	104.125000	101.125000	99.125000	98.250000	98.250000	98.688000	99.125000	99.438000	99.500000	99.250000	98.812000	98.250000	97.500000	96.750000	96.062000	95.438000	95.062000	94.812000	94.688000	94.688000	94.688000	94.688000	94.562000	94.312000	93.938000	93.562000	93.125000	92.625000	92.125000	91.625000	91.250000	90.938000	90.625000	90.312000	90.000000	89.750000	89.562000	89.312000	89.062000	88.812000	88.562000	88.250000	87.875000	87.438000	87.000000	86.562000	86.125000	85.750000	85.312000	84.938000	84.688000	84.500000	84.375000	84.188000	83.938000	83.688000	83.375000	83.062000	82.750000	82.375000	82.062000	81.750000	81.438000	81.188000	80.938000	80.750000	80.500000	80.250000	80.000000	79.688000	79.438000	79.188000	79.000000	78.750000	78.500000	78.375000	78.250000	78.125000	77.938000	77.688000	77.500000	77.250000	77.062000	76.812000	76.562000	76.312000	76.062000	75.938000	75.750000	75.625000	75.500000	75.438000	75.312000	75.125000	74.938000	74.812000	74.625000	74.375000	74.188000	73.938000	73.812000	73.688000	73.562000	73.375000	73.250000	73.062000	72.938000	72.812000	72.625000	72.375000	72.125000	71.938000	71.875000	71.812000	71.750000	71.625000	71.438000	71.312000	71.250000	71.125000	70.938000	70.812000	70.625000	70.438000	70.312000	70.188000	70.125000	70.062000	70.062000	70.000000	69.938000	69.875000	69.812000	69.750000	69.562000	69.375000	69.250000	69.125000	69.000000	68.938000	69.000000	69.312000	70.375000	72.625000	76.688000	82.625000	89.938000	97.688000	104.938000	110.938000	115.625000	119.312000	122.500000	125.062000	127.062000	128.375000	129.312000	130.000000	130.625000	131.188000	131.562000	131.875000	132.062000	132.188000	132.188000	132.062000	131.750000	131.250000	130.750000	130.312000	129.875000	129.500000	129.125000	128.750000	128.438000	128.062000	127.625000	126.875000	125.750000	124.250000	122.312000	119.938000	117.062000	113.812000	110.250000	106.812000	103.938000	102.188000	101.500000	101.500000	101.875000	102.250000	102.438000	102.375000	102.125000	101.688000	101.000000	100.250000	99.500000	98.875000	98.375000	97.938000	97.688000	97.562000	97.500000	97.438000	97.312000	97.125000	96.875000	96.562000	96.188000	95.625000	95.062000	94.500000	93.938000	93.500000	93.062000	92.625000	92.312000	92.000000	91.750000	91.438000	91.125000	90.875000	90.562000	90.188000	89.750000	89.312000	88.938000	88.500000	88.062000	87.688000	87.250000	87.000000	86.750000	86.500000	86.250000	85.938000	85.688000	85.312000	84.938000	84.500000	84.125000	83.688000	83.250000	82.812000	82.500000	82.250000	82.125000	82.000000	81.875000	81.750000	81.500000	81.312000	81.000000	80.625000	80.188000	79.750000	79.312000	79.000000	78.688000	78.500000	78.312000	78.250000	78.188000	78.125000	77.938000	77.812000	77.625000	77.438000	77.312000	77.000000	76.688000	76.375000	76.125000	75.938000	75.750000	75.562000	75.375000	75.188000	75.062000	74.938000	74.812000	74.625000	74.375000	74.125000	73.875000	73.625000	73.375000	73.188000	73.000000	72.875000	72.750000	72.625000	72.500000	72.375000	72.312000	72.250000	72.188000	72.062000	71.938000	71.812000	71.625000	71.438000	71.312000	71.125000	71.000000	70.812000	70.562000	70.375000	70.312000	70.250000	70.250000	70.188000	70.188000	70.312000	70.938000	72.500000	75.625000	80.625000	87.438000	95.062000	102.562000	108.938000	114.125000	118.188000	121.562000	124.250000	126.312000	127.812000	128.875000	129.625000	130.250000	130.812000	131.312000	131.750000	132.000000	132.125000	132.125000	132.000000	131.812000	131.375000	130.750000	130.062000	129.438000	128.938000	128.625000	128.375000	128.062000	127.812000	127.375000	126.750000	125.750000	124.250000	122.125000	119.500000	116.312000	112.688000	108.938000	105.500000	102.938000	101.438000	100.938000	101.000000	101.188000	101.375000	101.500000	101.375000	101.125000	100.625000	100.062000	99.438000	98.812000	98.125000	97.562000	97.188000	96.875000	96.688000	96.562000	96.375000	96.188000	96.000000	95.750000	95.438000	95.062000	94.625000	94.188000	93.688000	93.125000	92.562000	92.125000	91.750000	91.438000	91.125000	90.812000	90.562000	90.312000	90.062000	89.812000	89.438000	89.000000	88.562000	88.125000	87.750000	87.375000	87.000000	86.625000	86.250000	85.938000	85.688000	85.375000	85.125000	84.812000	84.562000	84.250000	83.938000	83.562000	83.250000	82.938000	82.562000	82.250000	81.938000	81.750000	81.562000	81.312000	81.062000	80.812000	80.562000	80.312000	80.062000	79.750000	79.438000	79.125000	78.875000	78.562000	78.375000	78.250000	78.188000	78.062000	77.875000	77.625000	77.375000	77.188000	77.062000	76.812000	76.562000	76.312000	76.062000	75.875000	75.688000	75.500000	75.375000	75.188000	75.062000	74.875000	74.688000	74.500000	74.312000	74.125000	73.875000	73.688000	73.562000	73.438000	73.312000	73.125000	72.938000	72.750000	72.562000	72.375000	72.188000	72.000000	71.812000	71.688000	71.562000	71.438000	71.312000	71.125000	71.000000	70.875000	70.688000	70.562000	70.375000	70.188000	70.125000	70.062000	69.938000	69.812000	69.688000	69.500000	69.375000	69.250000	69.125000	69.000000	68.938000	68.938000	68.875000	68.750000	68.625000	68.500000	68.312000	68.125000	67.875000	67.625000	67.500000	67.438000	67.375000	67.438000	67.562000	68.062000	69.312000	71.875000	76.250000	82.500000	89.938000	97.500000	104.250000	109.562000	113.750000	117.125000	119.938000	122.125000	123.688000	124.688000	125.438000	126.000000	126.500000	126.875000	127.188000	127.438000	127.500000	127.438000	127.250000	126.875000	126.438000	125.812000	125.188000	124.438000	123.812000	123.312000	122.875000	122.500000	122.125000	121.500000	120.750000	119.562000	117.938000	115.688000	112.875000	109.625000	106.125000	102.812000	100.188000	98.625000	98.062000	98.250000	98.688000	99.062000	99.312000	99.312000	99.000000	98.438000	97.688000	96.812000	95.938000	95.250000	94.750000	94.438000	94.312000	94.312000	94.438000	94.562000	94.625000	94.562000	94.375000	94.000000	93.500000	92.938000	92.312000	91.688000	91.125000	90.625000	90.250000	89.938000	89.750000	89.688000	89.625000	89.562000	89.438000	89.250000	89.000000	88.688000	88.188000	87.625000	87.062000	86.500000	86.000000	85.562000	85.188000	84.875000	84.688000	84.562000	84.375000	84.125000	83.875000	83.625000	83.438000	83.188000	82.875000	82.500000	82.125000	81.750000	81.375000	81.062000	80.750000	80.438000	80.188000	80.000000	79.812000	79.625000	79.438000	79.312000	79.062000	78.812000	78.500000	78.312000	78.125000	77.875000	77.625000	77.375000	77.125000	76.938000	76.812000	76.688000	76.438000	76.188000	76.000000	75.875000	75.750000	75.562000	75.375000	75.188000	75.000000	74.812000	74.562000	74.312000	74.062000	73.875000	73.688000	73.500000	73.375000	73.312000	73.250000	73.188000	73.062000	72.938000	72.750000	72.562000	72.312000	72.062000	71.750000	71.562000	71.375000	71.312000	71.188000	71.062000	70.938000	70.812000	70.688000	70.562000	70.375000	70.250000	70.125000	70.000000	69.812000	69.188000	67.188000	63.812000	62.375000	66.625000	74.188000	78.188000	76.000000	70.938000	67.562000	67.312000	68.812000	70.000000	69.688000	68.375000	67.562000	67.750000	68.312000	68.500000	68.312000	68.250000	69.125000	71.812000	76.562000	83.125000	90.750000	98.438000	105.188000	110.625000	114.875000	118.250000	121.000000	123.188000	124.812000	125.938000	126.688000	127.188000	127.688000	128.125000	128.500000	128.750000	128.875000	128.812000	128.625000	128.312000	127.812000	127.250000	126.562000	125.938000	125.438000	125.000000	124.688000	124.438000	124.188000	123.750000	123.125000	122.125000	120.688000	118.750000	116.312000	113.312000	109.875000	106.375000	103.125000	100.750000	99.312000	98.875000	99.062000	99.438000	99.750000	99.875000	99.750000	99.438000	99.000000	98.375000	97.750000	97.125000	96.562000	96.188000	95.875000	95.688000	95.562000	95.500000	95.438000	95.312000	95.125000	94.938000	94.562000	94.188000	93.750000	93.250000	92.812000	92.375000	92.000000	91.625000	91.188000	90.812000	90.500000	90.250000	89.938000	89.625000	89.375000	89.062000	88.750000	88.438000	88.062000	87.688000	87.250000	86.875000	86.562000	86.188000	85.875000	85.562000	85.250000	85.000000	84.750000	84.500000	84.188000	83.938000	83.688000	83.375000	83.062000	82.812000	82.500000	82.188000	81.938000	81.625000	81.375000	81.062000	80.812000	80.562000	80.312000	80.125000	80.000000	79.875000	79.688000	79.500000	79.188000	78.875000	78.562000	78.312000	78.188000	78.000000	77.875000	77.625000	77.375000	77.125000	76.812000	76.562000	76.312000	76.125000	75.875000	75.688000	75.500000	75.375000	75.250000	75.188000	75.062000	74.875000	74.688000	74.500000	74.312000	74.062000	73.812000	73.625000	73.438000	73.312000	73.125000	73.000000	72.875000	72.688000	72.562000	72.438000	72.250000	72.125000	71.938000	71.688000	71.500000	71.312000	71.125000	71.000000	70.938000	70.875000	70.875000	70.875000	70.812000	70.812000	70.688000	70.500000	70.312000	70.062000	69.688000	69.312000	69.000000	68.812000
velocity_aorta_distal (cm/s)	0.000000	0.000000	0.000000	0.000000	4.984000	9.967000	14.951000	19.935000	26.413000	32.892000	39.371000	45.849000	47.095000	48.341000	49.587000	50.833000	52.079000	53.325000	54.571000	55.817000	56.315000	56.813000	57.312000	57.810000	55.817000	53.823000	51.830000	49.836000	47.345000	44.853000	42.361000	39.869000	37.876000	35.882000	33.889000	31.895000	30.151000	28.407000	26.662000	24.918000	24.420000	23.921000	23.423000	22.925000	17.194000	11.462000	5.731000	0.000000	0.000000	0.000000	0.000000	0.000000	0.000000	0.000000	0.000000	0.000000	0.000000	0.000000	0.000000	0.000000	0.000000	0.000000	0.000000	0.000000	0.000000	0.000000	0.000000	0.000000	0.000000	0.000000	0.000000	0.000000	0.000000	0.000000	0.000000	0.000000	0.000000	0.000000	0.000000	0.000000	0.000000	0.000000	0.000000	0.000000	0.000000	0.000000	0.000000	0.000000	0.000000	0.000000	0.000000	0.000000	0.000000	0.000000	0.000000	0.000000	0.000000	0.000000	0.000000	0.000000	0.000000	0.000000	0.000000	0.000000	0.000000	0.000000	0.000000	0.000000	0.000000	0.000000	0.000000	0.000000	0.000000	0.000000	0.000000	0.000000	0.000000	0.000000	0.000000	0.000000	0.000000	0.000000	0.000000	0.000000	0.000000	0.000000	0.000000	0.000000	0.000000	0.000000	0.000000	0.000000	0.000000	0.000000	0.000000	0.000000	0.000000	0.000000	0.000000	0.000000	0.000000	0.000000	0.000000	0.000000	0.000000	0.000000	0.000000	0.000000	0.000000	0.000000	0.000000	0.000000	0.000000	0.000000	0.000000	0.000000	0.000000	0.000000	0.000000	0.000000	0.000000	0.000000	0.000000	0.000000	0.000000	0.000000	0.000000	0.000000	0.000000	0.000000	0.000000	0.000000	0.000000	0.000000	0.000000	0.000000	0.000000	0.000000	0.000000	0.000000	0.000000	7.974000	15.948000	23.921000	31.895000	36.879000	41.863000	46.846000	51.830000	52.328000	52.827000	53.325000	53.823000	53.325000	52.827000	52.328000	51.830000	51.082000	50.335000	49.587000	48.840000	46.597000	44.354000	42.112000	39.869000	38.623000	37.377000	36.131000	34.885000	33.390000	31.895000	30.400000	28.905000	25.915000	22.925000	19.935000	16.944000	12.708000	8.472000	4.236000	0.000000	0.000000	0.000000	0.000000	0.000000	0.000000	0.000000	0.000000	0.000000	0.000000	0.000000	0.000000	0.000000	0.000000	0.000000	0.000000	0.000000	0.000000	0.000000	0.000000	0.000000	0.000000	0.000000	0.000000	0.000000	0.000000	0.000000	0.000000	0.000000	0.000000	0.000000	0.000000	0.000000	0.000000	0.000000	0.000000	0.000000	0.000000	0.000000	0.000000	0.000000	0.000000	0.000000	0.000000	0.000000	0.000000	0.000000	0.000000	0.000000	0.000000	0.000000	0.000000	0.000000	0.000000	0.000000	0.000000	0.000000	0.000000	0.000000	0.000000	0.000000	0.000000	0.000000	0.000000	0.000000	0.000000	0.000000	0.000000	0.000000	0.000000	0.000000	0.000000	0.000000	0.000000	0.000000	0.000000	0.000000	0.000000	0.000000	0.000000	0.000000	0.000000	0.000000	0.000000	0.000000	0.000000	0.000000	0.000000	0.000000	0.000000	0.000000	0.000000	0.000000	0.000000	0.000000	0.000000	0.000000	0.000000	0.000000	0.000000	0.000000	0.000000	0.000000	0.000000	0.000000	0.000000	0.000000	0.000000	0.000000	0.000000	0.000000	0.000000	0.000000	0.000000	0.000000	0.000000	0.000000	0.000000	0.000000	0.000000	0.000000	0.000000	0.000000	0.000000	0.000000	0.000000	0.000000	0.000000	0.000000	0.000000	0.000000	0.000000	0.000000	0.000000	0.000000	0.000000	0.000000	0.000000	0.000000	0.000000	0.000000	0.000000	0.000000	0.000000	0.000000	8.971000	17.941000	26.912000	35.882000	39.620000	43.358000	47.095000	50.833000	52.577000	54.322000	56.066000	57.810000	56.564000	55.318000	54.072000	52.827000	52.577000	52.328000	52.079000	51.830000	49.587000	47.345000	45.102000	42.859000	41.115000	39.371000	37.626000	35.882000	33.640000	31.397000	29.154000	26.912000	23.672000	20.433000	17.194000	13.954000	10.466000	6.977000	3.489000	0.000000	0.000000	0.000000	0.000000	0.000000	0.000000	0.000000	0.000000	0.000000	0.000000	0.000000	0.000000	0.000000	0.000000	0.000000	0.000000	0.000000	0.000000	0.000000	0.000000	0.000000	0.000000	0.000000	0.000000	0.000000	0.000000	0.000000	0.000000	0.000000	0.000000	0.000000	0.000000	0.000000	0.000000	0.000000	0.000000	0.000000	0.000000	0.000000	0.000000	0.000000	0.000000	0.000000	0.000000	0.000000	0.000000	0.000000	0.000000	0.000000	0.000000	0.000000	0.000000	0.000000	0.000000	0.000000	0.000000	0.000000	0.000000	0.000000	0.000000	0.000000	0.000000	0.000000	0.000000	0.000000	0.000000	0.000000	0.000000	0.000000	0.000000	0.000000	0.000000	0.000000	0.000000	0.000000	0.000000	0.000000	0.000000	0.000000	0.000000	0.000000	0.000000	0.000000	0.000000	0.000000	0.000000	0.000000	0.000000	0.000000	0.000000	0.000000	0.000000	0.000000	0.000000	0.000000	0.000000	0.000000	0.000000	0.000000	0.000000	0.000000	0.000000	0.000000	0.000000	0.000000	0.000000	0.000000	0.000000	0.000000	0.000000	0.000000	0.000000	0.000000	0.000000	0.000000	0.000000	0.000000	0.000000	0.000000	0.000000	0.000000	0.000000	0.000000	0.000000	0.000000	0.000000	0.000000	0.000000	0.000000	0.000000	0.000000	0.000000	0.000000	0.000000	0.000000	0.000000	0.000000	0.000000	0.000000	0.000000	0.000000	0.000000	0.000000	0.000000	0.000000	5.731000	11.462000	17.194000	22.925000	29.154000	35.384000	41.613000	47.843000	48.840000	49.836000	50.833000	51.830000	52.827000	53.823000	54.820000	55.817000	56.564000	57.312000	58.059000	58.807000	57.063000	55.318000	53.574000	51.830000	49.089000	46.348000	43.607000	40.866000	38.872000	36.879000	34.885000	32.892000	31.646000	30.400000	29.154000	27.908000	27.161000	26.413000	25.666000	24.918000	18.689000	12.459000	6.230000	0.000000	1.246000	2.492000	3.738000	4.984000	7.226000	9.469000	11.712000	13.954000	10.466000	6.977000	3.489000	0.000000	0.000000	0.000000	0.000000	0.000000	0.000000	0.000000	0.000000	0.000000	3.489000	6.977000	10.466000	13.954000	10.466000	6.977000	3.489000	0.000000	0.000000	0.000000	0.000000	0.000000	0.000000	0.000000	0.000000	0.000000	0.000000	0.000000	0.000000	0.000000	0.000000	0.000000	0.000000	0.000000	0.000000	0.000000	0.000000	0.000000	0.000000	0.000000	0.000000	0.000000	0.000000	0.000000	0.000000	0.000000	0.000000	0.000000	0.000000	0.000000	0.000000	0.000000	0.000000	0.000000	0.000000	0.000000	0.000000	0.000000	0.000000	0.000000	0.000000	0.000000	0.000000	0.000000	0.000000	0.000000	0.000000	0.000000	0.000000	0.000000	0.000000	0.000000	0.000000	0.000000	0.000000	0.000000	0.000000	0.000000	0.000000	0.000000	0.000000	0.000000	0.000000	0.000000	0.000000	0.000000	0.000000	0.000000	0.000000	0.000000	0.000000	0.000000	0.000000	0.000000	0.000000	0.000000	0.000000	0.000000	0.000000	0.000000	0.000000	0.000000	0.000000	0.000000	0.000000	0.000000	0.000000	0.000000	0.000000	0.000000	0.000000	0.000000	0.000000	0.000000	0.000000	0.000000	0.000000	0.000000	0.000000	0.000000	0.000000	0.000000	0.000000	0.000000	0.000000	0.000000	0.000000	0.000000	0.000000	0.000000	0.000000	0.000000	0.000000	0.000000	10.964000	21.928000	32.892000	43.856000	46.348000	48.840000	51.331000	53.823000	53.574000	53.325000	53.076000	52.827000	52.577000	52.328000	52.079000	51.830000	51.581000	51.331000	51.082000	50.833000	47.843000	44.853000	41.863000	38.872000	37.377000	35.882000	34.387000	32.892000	31.397000	29.902000	28.407000	26.912000	20.682000	14.453000	8.223000	1.993000	1.495000	0.997000	0.498000	0.000000	0.000000	0.000000	0.000000	0.000000	0.000000	0.000000	0.000000	0.000000	0.000000	0.000000	0.000000	0.000000	0.000000	0.000000	0.000000	0.000000	0.000000	0.000000	0.000000	0.000000	0.000000	0.000000	0.000000	0.000000	0.000000	0.000000	0.000000	0.000000	0.000000	0.000000	0.000000	0.000000	0.000000	0.000000	0.000000	0.000000	0.000000	0.000000	0.000000	0.000000	0.000000	0.000000	0.000000	0.000000	0.000000	0.000000	0.000000	0.000000	0.000000	0.000000	0.000000	0.000000	0.000000	0.000000	0.000000	0.000000	0.000000	0.000000	0.000000	0.000000	0.000000	0.000000	0.000000	0.000000	0.000000	0.000000	0.000000	0.000000	0.000000	0.000000	0.000000	0.000000	0.000000	0.000000	0.000000	0.000000	0.000000	0.000000	0.000000	0.000000	0.000000	0.000000	0.000000	0.000000	0.000000	0.000000	0.000000	0.000000	0.000000	0.000000	0.000000	0.000000	0.000000	0.000000	0.000000	0.000000	0.000000	0.000000	0.000000	0.000000	0.000000	0.000000	0.000000	0.000000	0.000000	0.000000	0.000000	0.000000	0.000000	0.000000	0.000000	0.000000	0.000000	0.000000	0.000000	0.000000	0.000000	0.000000	0.000000	0.000000	0.000000	0.000000	0.000000	0.000000	0.000000	0.000000	0.000000	0.000000	0.000000	0.000000	0.000000	0.000000	0.000000	0.000000	0.000000	0.000000	0.000000	0.000000	0.000000	0.000000	0.000000	0.000000	0.000000	0.000000	8.971000	17.941000	26.912000	35.882000	38.623000	41.364000	44.105000	46.846000	48.840000	50.833000	52.827000	54.820000	54.322000	53.823000	53.325000	52.827000	52.328000	51.830000	51.331000	50.833000	50.086000	49.338000	48.590000	47.843000	45.102000	42.361000	39.620000	36.879000	34.636000	32.394000	30.151000	27.908000	26.912000	25.915000	24.918000	23.921000	17.941000	11.961000	5.980000	0.000000	0.000000	0.000000	0.000000	0.000000	0.000000	0.000000	0.000000	0.000000	0.000000	0.000000	0.000000	0.000000	0.000000	0.000000	0.000000	0.000000	0.000000	0.000000	0.000000	0.000000	0.000000	0.000000	0.000000	0.000000	0.000000	0.000000	0.000000	0.000000	0.000000	0.000000	0.000000	0.000000	0.000000	0.000000	0.000000	0.000000	0.000000	0.000000	0.000000	0.000000	0.000000	0.000000	0.000000	0.000000	0.000000	0.000000	0.000000	0.000000	0.000000	0.000000	0.000000	0.000000	0.000000	0.000000	0.000000	0.000000	0.000000	0.000000	0.000000	0.000000	0.000000	0.000000	0.000000	0.000000	0.000000	0.000000	0.000000	0.000000	0.000000	0.000000	0.000000	0.000000	0.000000	0.000000	0.000000	0.000000	0.000000	0.000000	0.000000	0.000000	0.000000	0.000000	0.000000	0.000000	0.000000	0.000000	0.000000	0.000000	0.000000	0.000000	0.000000	0.000000	0.000000	0.000000	0.000000	0.000000	0.000000	0.000000	0.000000	0.000000	0.000000	0.000000	0.000000	0.000000	0.000000	0.000000	0.000000	0.000000	0.000000	0.000000	0.000000	0.000000	0.000000	0.000000	0.000000	0.000000	0.000000	0.000000	0.000000	0.000000	0.000000	0.000000	0.000000	0.000000	0.000000	0.000000	0.000000	0.000000	0.000000	0.000000	0.000000	0.000000	0.000000	0.000000	0.000000	0.000000	0.000000	0.000000	0.000000	0.000000	0.000000	0.000000	0.000000	0.000000	10.216000	20.433000	30.649000	40.866000	43.856000	46.846000	49.836000	52.827000	53.574000	54.322000	55.069000	55.817000	56.315000	56.813000	57.312000	57.810000	56.315000	54.820000	53.325000	51.830000	50.584000	49.338000	48.092000	46.846000	45.351000	43.856000	42.361000	40.866000	37.876000	34.885000	31.895000	28.905000	27.659000	26.413000	25.167000	23.921000	18.439000	12.957000	7.475000	1.993000	1.495000	0.997000	0.498000	0.000000	0.000000	0.000000	0.000000	0.000000	0.000000	0.000000	0.000000	0.000000	0.000000	0.000000	0.000000	0.000000	0.000000	0.000000	0.000000	0.000000	0.000000	0.000000	0.000000	0.000000	0.000000	0.000000	0.000000	0.000000	0.000000	0.000000	0.000000	0.000000	0.000000	0.000000	0.000000	0.000000	0.000000	0.000000	0.000000	0.000000	0.000000	0.000000	0.000000	0.000000	0.000000	0.000000	0.000000	0.000000	0.000000	0.000000	0.000000	0.000000	0.000000	0.000000	0.000000	0.000000	0.000000	0.000000	0.000000	0.000000	0.000000	0.000000	0.000000	0.000000	0.000000	0.000000	0.000000	0.000000	0.000000	0.000000	0.000000	0.000000	0.000000	0.000000	0.000000	0.000000	0.000000	0.000000	0.000000	0.000000	0.000000	0.000000	0.000000	0.000000	0.000000	0.000000	0.000000	0.000000	0.000000	0.000000	0.000000	0.000000	0.000000	0.000000	0.000000	0.000000	0.000000	0.000000	0.000000	0.000000	0.000000	0.000000	0.000000	0.000000	0.000000	0.000000	0.000000	0.000000	0.000000	0.000000	0.000000	0.000000	0.000000	0.000000	0.000000	0.000000	0.000000	0.000000	0.000000	0.000000	0.000000	0.000000	0.000000	0.000000	0.000000	0.000000	0.000000	0.000000	0.000000	0.000000	0.000000	0.000000	2.492000	4.984000	7.475000	9.967000	19.187000	28.407000	37.626000	46.846000	48.092000	49.338000	50.584000	51.830000	52.827000	53.823000	54.820000	55.817000	56.315000	56.813000	57.312000	57.810000	55.817000	53.823000	51.830000	49.836000	48.092000	46.348000	44.604000	42.859000	40.866000	38.872000	36.879000	34.885000	33.390000	31.895000	30.400000	28.905000	27.161000	25.417000	23.672000	21.928000	16.446000	10.964000	5.482000	0.000000	0.000000	0.000000	0.000000	0.000000	0.000000	0.000000	0.000000	0.000000	0.000000	0.000000	0.000000	0.000000	0.000000	0.000000	0.000000	0.000000	0.000000	0.000000	0.000000	0.000000	0.000000	0.000000	0.000000	0.000000	0.000000	0.000000	0.000000	0.000000	0.000000	0.000000	0.000000	0.000000	0.000000	0.000000	0.000000	0.000000	7.475000	14.951000	22.426000	29.902000	22.925000	15.948000	8.971000	1.993000	1.495000	0.997000	0.498000	0.000000	0.000000	0.000000	0.000000	0.000000	0.000000	0.000000	0.000000	0.000000	0.000000	0.000000	0.000000	0.000000	0.000000	0.000000	0.000000	0.000000	0.000000	0.000000	0.000000	0.000000	0.000000	0.000000	0.000000	0.000000	0.000000	0.000000	0.000000	0.000000	0.000000	0.000000	0.000000	0.000000	0.000000	0.000000	0.000000	0.000000	0.000000	0.000000	0.000000	0.000000	0.000000	0.000000	0.000000	0.000000	0.000000	0.000000	0.000000	0.000000	0.000000	0.000000	0.000000	0.000000	0.000000	0.000000	0.000000	0.000000	0.000000	0.000000	0.000000	0.000000	0.000000	0.000000	0.000000	0.000000	0.000000	0.000000	0.000000	0.000000	0.000000	0.000000	0.000000	0.000000	0.000000	0.000000	0.000000	0.000000	0.000000	0.000000	0.000000	0.000000	0.000000	0.000000	0.000000	0.000000	0.000000	0.000000	0.000000	0.000000	0.000000	0.000000	0.000000	0.000000	0.000000	0.000000	0.000000	0.000000	0.000000	0.000000	0.000000	0.000000	0.000000	0.000000	0.000000	0.000000	11.462000	22.925000	34.387000	45.849000	48.092000	50.335000	52.577000	54.820000	55.069000	55.318000	55.568000	55.817000	55.568000	55.318000	55.069000	54.820000	53.325000	51.830000	50.335000	48.840000	46.846000	44.853000	42.859000	40.866000	39.122000	37.377000	35.633000	33.889000	31.895000	29.902000	27.908000	25.915000	23.174000	20.433000	17.692000	14.951000	11.213000	7.475000	3.738000	0.000000	0.000000	0.000000	0.000000	0.000000	0.000000	0.000000	0.000000	0.000000	0.000000	0.000000	0.000000	0.000000	0.000000	0.000000	0.000000	0.000000	0.000000	0.000000	0.000000	0.000000	0.000000	0.000000	0.000000	0.000000	0.000000	0.000000	0.000000	0.000000	0.000000	0.000000	0.000000	0.000000	0.000000	0.000000	0.000000	0.000000	0.000000	0.000000	0.000000	0.000000	0.000000	0.000000	0.000000	0.000000	0.000000	0.000000	0.000000	0.000000	0.000000	0.000000	0.000000	0.000000	0.000000	0.000000	0.000000	0.000000	0.000000	0.000000	0.000000	0.000000	0.000000	0.000000	0.000000	0.000000	0.000000	0.000000	0.000000	0.000000	0.000000	0.000000	0.000000	0.000000	0.000000	0.000000	0.000000	0.000000	0.000000	0.000000	0.000000	0.000000	0.000000	0.000000	0.000000	0.000000	0.000000	0.000000	0.000000	0.000000	0.000000	0.000000	0.000000	0.000000	0.000000	0.000000	0.000000	0.000000	0.000000	0.000000	0.000000	0.000000	0.000000	0.000000	0.000000	0.000000	0.000000	0.000000	0.000000	0.000000	0.000000	0.000000	0.000000	0.000000	0.000000	0.000000	0.000000	0.000000	0.000000	0.000000	0.000000	0.000000	0.000000	0.000000	0.000000	0.000000	0.000000	0.000000	0.000000	0.000000	0.000000	0.000000	0.000000	0.000000	0.000000	0.000000	0.000000	0.000000	0.000000	0.000000	0.000000	0.000000	0.000000	0.000000	0.000000	0.000000	8.721000	17.443000	26.164000	34.885000	39.371000	43.856000	48.341000	52.827000	53.574000	54.322000	55.069000	55.817000	55.568000	55.318000	55.069000	54.820000	54.571000	54.322000	54.072000	53.823000	52.328000	50.833000	49.338000	47.843000	44.853000	41.863000	38.872000	35.882000	34.636000	33.390000	32.144000	30.899000	29.653000	28.407000	27.161000	25.915000	19.935000	13.954000	7.974000	1.993000	1.495000	0.997000	0.498000	0.000000	0.000000	0.000000	0.000000	0.000000	0.000000	0.000000	0.000000	0.000000	0.000000	0.000000	0.000000	0.000000	0.000000	0.000000	0.000000	0.000000	0.000000	0.000000	0.000000	0.000000	0.000000	0.000000	0.000000	0.000000	0.000000	0.000000	0.000000	0.000000	0.000000	0.000000	0.000000	0.000000	0.000000	0.000000	0.000000	0.000000	0.000000	0.000000	0.000000	0.000000	0.000000	0.000000	0.000000	0.000000	0.000000	0.000000	0.000000	0.000000	0.000000	0.000000	0.000000	0.000000	0.000000	0.000000	0.000000	0.000000	0.000000	0.000000	0.000000	0.000000	0.000000	0.000000	0.000000	0.000000	0.000000	0.000000	0.000000	0.000000	0.000000	0.000000	0.000000	0.000000	0.000000	0.000000	0.000000	0.000000	0.000000	0.000000	0.000000	0.000000	0.000000	0.000000	0.000000	0.000000	0.000000	0.000000	0.000000	0.000000	0.000000	0.000000	0.000000	0.000000	0.000000	0.000000	0.000000	0.000000	0.000000	0.000000	0.000000	0.000000	0.000000	0.000000	0.000000	0.000000	0.000000	0.000000	0.000000	0.000000	0.000000	0.000000	0.000000	0.000000	0.000000	0.000000	0.000000	0.000000	0.000000	0.000000	0.000000	0.000000	0.000000	0.000000	0.000000	0.000000	0.000000	0.000000	0.000000	0.000000	0.000000

Subject #5 Base
LV EDV = 137 mL; LV ESV = 75 mL; LV mass = 86 g
time (s)	0.000000	0.008000	0.016000	0.024000	0.032000	0.040000	0.048000	0.056000	0.064000	0.072000	0.080000	0.088000	0.096000	0.104000	0.112000	0.120000	0.128000	0.136000	0.144000	0.152000	0.160000	0.168000	0.176000	0.184000	0.192000	0.200000	0.208000	0.216000	0.224000	0.232000	0.240000	0.248000	0.256000	0.264000	0.272000	0.280000	0.288000	0.296000	0.304000	0.312000	0.320000	0.328000	0.336000	0.344000	0.352000	0.360000	0.368000	0.376000	0.384000	0.392000	0.400000	0.408000	0.416000	0.424000	0.432000	0.440000	0.448000	0.456000	0.464000	0.472000	0.480000	0.488000	0.496000	0.504000	0.512000	0.520000	0.528000	0.536000	0.544000	0.552000	0.560000	0.568000	0.576000	0.584000	0.592000	0.600000	0.608000	0.616000	0.624000	0.632000	0.640000	0.648000	0.656000	0.664000	0.672000	0.680000	0.688000	0.696000	0.704000	0.712000	0.720000	0.728000	0.736000	0.744000	0.752000	0.760000	0.768000	0.776000	0.784000	0.792000	0.800000	0.808000	0.816000	0.824000	0.832000	0.840000	0.848000	0.856000	0.864000	0.872000	0.880000	0.888000	0.896000	0.904000	0.912000	0.920000	0.928000	0.936000	0.944000	0.952000	0.960000	0.968000	0.976000	0.984000	0.992000	1.000000	1.008000	1.016000	1.024000	1.032000	1.040000	1.048000	1.056000	1.064000	1.072000	1.080000	1.088000	1.096000	1.104000	1.113000	1.121000	1.129000	1.137000	1.145000	1.153000	1.161000	1.169000	1.177000	1.185000	1.193000	1.201000	1.209000	1.217000	1.225000	1.233000	1.241000	1.249000	1.257000	1.265000	1.273000	1.281000	1.289000	1.297000	1.305000	1.313000	1.321000	1.329000	1.337000	1.345000	1.353000	1.361000	1.369000	1.377000	1.385000	1.393000	1.401000	1.409000	1.417000	1.425000	1.433000	1.441000	1.449000	1.457000	1.465000	1.473000	1.481000	1.489000	1.497000	1.505000	1.513000	1.521000	1.529000	1.537000	1.545000	1.553000	1.561000	1.569000	1.577000	1.585000	1.593000	1.601000	1.609000	1.617000	1.625000	1.633000	1.641000	1.649000	1.657000	1.665000	1.673000	1.681000	1.689000	1.697000	1.705000	1.713000	1.721000	1.729000	1.737000	1.745000	1.753000	1.761000	1.769000	1.777000	1.785000	1.793000	1.801000	1.809000	1.817000	1.825000	1.833000	1.841000	1.849000	1.857000	1.865000	1.873000	1.881000	1.889000	1.897000	1.905000	1.913000	1.921000	1.929000	1.937000	1.945000	1.953000	1.961000	1.969000	1.977000	1.985000	1.993000	2.001000	2.009000	2.017000	2.025000	2.033000	2.041000	2.049000	2.057000	2.065000	2.073000	2.081000	2.089000	2.097000	2.105000	2.113000	2.121000	2.129000	2.137000	2.145000	2.153000	2.161000	2.169000	2.177000	2.185000	2.193000	2.201000	2.209000	2.217000	2.225000	2.233000	2.241000	2.249000	2.257000	2.265000	2.273000	2.281000	2.289000	2.297000	2.305000	2.313000	2.321000	2.329000	2.337000	2.345000	2.353000	2.361000	2.369000	2.377000	2.385000	2.393000	2.401000	2.409000	2.417000	2.425000	2.433000	2.441000	2.449000	2.457000	2.465000	2.473000	2.481000	2.489000	2.497000	2.505000	2.513000	2.521000	2.529000	2.537000	2.545000	2.553000	2.561000	2.569000	2.577000	2.585000	2.593000	2.601000	2.609000	2.617000	2.625000	2.633000	2.641000	2.649000	2.657000	2.665000	2.673000	2.681000	2.689000	2.697000	2.705000	2.713000	2.721000	2.729000	2.737000	2.745000	2.753000	2.761000	2.769000	2.777000	2.785000	2.793000	2.801000	2.809000	2.817000	2.825000	2.833000	2.841000	2.849000	2.857000	2.865000	2.873000	2.881000	2.889000	2.897000	2.905000	2.913000	2.921000	2.929000	2.937000	2.945000	2.953000	2.961000	2.969000	2.977000	2.985000	2.993000	3.001000	3.009000	3.017000	3.025000	3.033000	3.041000	3.049000	3.057000	3.065000	3.073000	3.081000	3.089000	3.097000	3.105000	3.113000	3.121000	3.129000	3.137000	3.145000	3.153000	3.161000	3.169000	3.177000	3.185000	3.193000	3.201000	3.209000	3.217000	3.225000	3.233000	3.241000	3.249000	3.257000	3.265000	3.273000	3.281000	3.289000	3.297000	3.305000	3.313000	3.321000	3.330000	3.338000	3.346000	3.354000	3.362000	3.370000	3.378000	3.386000	3.394000	3.402000	3.410000	3.418000	3.426000	3.434000	3.442000	3.450000	3.458000	3.466000	3.474000	3.482000	3.490000	3.498000	3.506000	3.514000	3.522000	3.530000	3.538000	3.546000	3.554000	3.562000	3.570000	3.578000	3.586000	3.594000	3.602000	3.610000	3.618000	3.626000	3.634000	3.642000	3.650000	3.658000	3.666000	3.674000	3.682000	3.690000	3.698000	3.706000	3.714000	3.722000	3.730000	3.738000	3.746000	3.754000	3.762000	3.770000	3.778000	3.786000	3.794000	3.802000	3.810000	3.818000	3.826000	3.834000	3.842000	3.850000	3.858000	3.866000	3.874000	3.882000	3.890000	3.898000	3.906000	3.914000	3.922000	3.930000	3.938000	3.946000	3.954000	3.962000	3.970000	3.978000	3.986000	3.994000	4.002000	4.010000	4.018000	4.026000	4.034000	4.042000	4.050000	4.058000	4.066000	4.074000	4.082000	4.090000	4.098000	4.106000	4.114000	4.122000	4.130000	4.138000	4.146000	4.154000	4.162000	4.170000	4.178000	4.186000	4.194000	4.202000	4.210000	4.218000	4.226000	4.234000	4.242000	4.250000	4.258000	4.266000	4.274000	4.282000	4.290000	4.298000	4.306000	4.314000	4.322000	4.330000	4.338000	4.346000	4.354000	4.362000	4.370000	4.378000	4.386000	4.394000	4.402000	4.410000	4.418000	4.426000	4.434000	4.442000	4.450000	4.458000	4.466000	4.474000	4.482000	4.490000	4.498000	4.506000	4.514000	4.522000	4.530000	4.538000	4.546000	4.554000	4.562000	4.570000	4.578000	4.586000	4.594000	4.602000	4.610000	4.618000	4.626000	4.634000	4.642000	4.650000	4.658000	4.666000	4.674000	4.682000	4.690000	4.698000	4.706000	4.714000	4.722000	4.730000	4.738000	4.746000	4.754000	4.762000	4.770000	4.778000	4.786000	4.794000	4.802000	4.810000	4.818000	4.826000	4.834000	4.842000	4.850000	4.858000	4.866000	4.874000	4.882000	4.890000	4.898000	4.906000	4.914000	4.922000	4.930000	4.938000	4.946000	4.954000	4.962000	4.970000	4.978000	4.986000	4.994000	5.002000	5.010000	5.018000	5.026000	5.034000	5.042000	5.050000	5.058000	5.066000	5.074000	5.082000	5.090000	5.098000	5.106000	5.114000	5.122000	5.130000	5.138000	5.146000	5.154000	5.162000	5.170000	5.178000	5.186000	5.194000	5.202000	5.210000	5.218000	5.226000	5.234000	5.242000	5.250000	5.258000	5.266000	5.274000	5.282000	5.290000	5.298000	5.306000	5.314000	5.322000	5.330000	5.338000	5.346000	5.354000	5.362000	5.370000	5.378000	5.386000	5.394000	5.402000	5.410000	5.418000	5.426000	5.434000	5.442000	5.450000	5.458000	5.466000	5.474000	5.482000	5.490000	5.498000	5.506000	5.514000	5.522000	5.530000	5.538000	5.546000	5.555000	5.563000	5.571000	5.579000	5.587000	5.595000	5.603000	5.611000	5.619000	5.627000	5.635000	5.643000	5.651000	5.659000	5.667000	5.675000	5.683000	5.691000	5.699000	5.707000	5.715000	5.723000	5.731000	5.739000	5.747000	5.755000	5.763000	5.771000	5.779000	5.787000	5.795000	5.803000	5.811000	5.819000	5.827000	5.835000	5.843000	5.851000	5.859000	5.867000	5.875000	5.883000	5.891000	5.899000	5.907000	5.915000	5.923000	5.931000	5.939000	5.947000	5.955000	5.963000	5.971000	5.979000	5.987000	5.995000	6.003000	6.011000	6.019000	6.027000	6.035000	6.043000	6.051000	6.059000	6.067000	6.075000	6.083000	6.091000	6.099000	6.107000	6.115000	6.123000	6.131000	6.139000	6.147000	6.155000	6.163000	6.171000	6.179000	6.187000	6.195000	6.203000	6.211000	6.219000	6.227000	6.235000	6.243000	6.251000	6.259000	6.267000	6.275000	6.283000	6.291000	6.299000	6.307000	6.315000	6.323000	6.331000	6.339000	6.347000	6.355000	6.363000	6.371000	6.379000	6.387000	6.395000	6.403000	6.411000	6.419000	6.427000	6.435000	6.443000	6.451000	6.459000	6.467000	6.475000	6.483000	6.491000	6.499000	6.507000	6.515000	6.523000	6.531000	6.539000	6.547000	6.555000	6.563000	6.571000	6.579000	6.587000	6.595000	6.603000	6.611000	6.619000	6.627000	6.635000	6.643000	6.651000	6.659000	6.667000	6.675000	6.683000	6.691000	6.699000	6.707000	6.715000	6.723000	6.731000	6.739000	6.747000	6.755000	6.763000	6.771000	6.779000	6.787000	6.795000	6.803000	6.811000	6.819000	6.827000	6.835000	6.843000	6.851000	6.859000	6.867000	6.875000	6.883000	6.891000	6.899000	6.907000	6.915000	6.923000	6.931000	6.939000	6.947000	6.955000	6.963000	6.971000	6.979000	6.987000	6.995000	7.003000	7.011000	7.019000	7.027000	7.035000	7.043000	7.051000	7.059000	7.067000	7.075000	7.083000	7.091000	7.099000	7.107000	7.115000	7.123000	7.131000	7.139000	7.147000	7.155000	7.163000	7.171000	7.179000	7.187000	7.195000	7.203000	7.211000	7.219000	7.227000	7.235000	7.243000	7.251000	7.259000	7.267000	7.275000	7.283000	7.291000	7.299000	7.307000	7.315000	7.323000	7.331000	7.339000	7.347000	7.355000	7.363000	7.371000	7.379000	7.387000	7.395000	7.403000	7.411000	7.419000	7.427000	7.435000	7.443000	7.451000	7.459000	7.467000	7.475000	7.483000	7.491000	7.499000	7.507000	7.515000	7.523000	7.531000	7.539000	7.547000	7.555000	7.563000	7.571000	7.579000	7.587000	7.595000	7.603000	7.611000	7.619000	7.627000	7.635000	7.643000	7.651000	7.659000	7.667000	7.675000	7.683000	7.691000	7.699000	7.707000	7.715000	7.723000	7.731000	7.739000	7.747000	7.755000	7.763000	7.771000	7.780000	7.788000	7.796000	7.804000	7.812000	7.820000	7.828000	7.836000	7.844000	7.852000	7.860000	7.868000	7.876000	7.884000	7.892000	7.900000	7.908000	7.916000	7.924000	7.932000	7.940000	7.948000	7.956000	7.964000	7.972000	7.980000	7.988000	7.996000	8.004000	8.012000	8.020000	8.028000	8.036000	8.044000	8.052000	8.060000	8.068000	8.076000	8.084000	8.092000	8.100000	8.108000	8.116000	8.124000	8.132000	8.140000	8.148000	8.156000	8.164000	8.172000	8.180000	8.188000	8.196000	8.204000	8.212000	8.220000	8.228000	8.236000	8.244000	8.252000	8.260000	8.268000	8.276000	8.284000	8.292000	8.300000	8.308000	8.316000	8.324000	8.332000	8.340000	8.348000	8.356000	8.364000	8.372000	8.380000	8.388000	8.396000	8.404000	8.412000	8.420000	8.428000	8.436000	8.444000	8.452000	8.460000	8.468000	8.476000	8.484000	8.492000	8.500000	8.508000	8.516000	8.524000	8.532000	8.540000	8.548000	8.556000	8.564000	8.572000	8.580000	8.588000	8.596000	8.604000	8.612000	8.620000	8.628000	8.636000	8.644000	8.652000	8.660000	8.668000	8.676000	8.684000	8.692000	8.700000	8.708000	8.716000	8.724000	8.732000	8.740000	8.748000	8.756000	8.764000	8.772000	8.780000	8.788000	8.796000	8.804000	8.812000	8.820000	8.828000	8.836000	8.844000	8.852000	8.860000	8.868000	8.876000	8.884000	8.892000	8.900000	8.908000	8.916000	8.924000	8.932000	8.940000	8.948000	8.956000	8.964000	8.972000	8.980000	8.988000	8.996000	9.004000	9.012000	9.020000	9.028000	9.036000	9.044000	9.052000	9.060000	9.068000	9.076000	9.084000	9.092000	9.100000	9.108000	9.116000	9.124000	9.132000	9.140000	9.148000	9.156000	9.164000	9.172000	9.180000	9.188000	9.196000	9.204000	9.212000	9.220000	9.228000	9.236000	9.244000	9.252000	9.260000	9.268000	9.276000	9.284000	9.292000	9.300000	9.308000	9.316000	9.324000	9.332000	9.340000	9.348000	9.356000	9.364000	9.372000	9.380000	9.388000	9.396000	9.404000	9.412000	9.420000	9.428000	9.436000	9.444000	9.452000	9.460000	9.468000	9.476000	9.484000	9.492000	9.500000	9.508000	9.516000	9.524000	9.532000	9.540000	9.548000	9.556000	9.564000	9.572000	9.580000	9.588000	9.596000	9.604000	9.612000	9.620000	9.628000	9.636000	9.644000	9.652000	9.660000	9.668000	9.676000	9.684000	9.692000	9.700000	9.708000	9.716000	9.724000	9.732000	9.740000	9.748000	9.756000	9.764000	9.772000	9.780000	9.788000	9.796000	9.804000	9.812000	9.820000	9.828000	9.836000	9.844000	9.852000	9.860000	9.868000	9.876000	9.884000	9.892000	9.900000	9.908000	9.916000	9.924000	9.932000	9.940000	9.948000	9.956000	9.964000	9.972000	9.980000	9.988000	9.996000	10.005000	10.013000	10.021000	10.029000	10.037000	10.045000	10.053000	10.061000	10.069000	10.077000	10.085000	10.093000	10.101000	10.109000	10.117000	10.125000	10.133000	10.141000	10.149000	10.157000	10.165000	10.173000	10.181000	10.189000	10.197000	10.205000	10.213000	10.221000	10.229000	10.237000	10.245000	10.253000	10.261000	10.269000	10.277000	10.285000	10.293000	10.301000	10.309000	10.317000	10.325000	10.333000	10.341000	10.349000	10.357000	10.365000	10.373000	10.381000	10.389000	10.397000	10.405000	10.413000	10.421000	10.429000	10.437000	10.445000	10.453000	10.461000	10.469000	10.477000	10.485000	10.493000	10.501000	10.509000	10.517000	10.525000	10.533000	10.541000	10.549000	10.557000	10.565000	10.573000	10.581000	10.589000	10.597000
pressure_aorta_proximal (mmHg)	56.438000	56.438000	56.562000	56.875000	57.375000	58.438000	60.500000	63.688000	67.812000	72.500000	77.500000	82.500000	87.375000	92.000000	96.375000	100.312000	103.625000	106.125000	107.812000	108.750000	109.062000	108.812000	108.125000	107.250000	106.250000	105.312000	104.562000	103.875000	103.250000	102.812000	102.438000	102.375000	102.438000	102.688000	102.938000	103.062000	103.188000	103.312000	103.312000	103.188000	102.938000	102.500000	101.875000	100.938000	99.750000	98.188000	96.312000	94.125000	91.750000	89.375000	87.312000	85.562000	84.188000	83.125000	82.250000	81.625000	81.312000	81.188000	81.312000	81.438000	81.625000	81.812000	82.000000	82.062000	81.938000	81.625000	81.250000	80.875000	80.500000	80.000000	79.500000	78.938000	78.250000	77.562000	76.812000	76.062000	75.375000	74.875000	74.500000	74.062000	73.625000	73.188000	72.812000	72.500000	72.188000	71.875000	71.562000	71.250000	70.938000	70.625000	70.250000	69.938000	69.625000	69.250000	68.812000	68.312000	67.938000	67.625000	67.375000	67.062000	66.750000	66.375000	66.000000	65.625000	65.312000	65.000000	64.625000	64.312000	64.000000	63.750000	63.500000	63.250000	63.000000	62.750000	62.500000	62.312000	62.000000	61.750000	61.562000	61.312000	61.125000	60.938000	60.750000	60.438000	60.125000	59.875000	59.625000	59.375000	59.125000	58.938000	58.688000	58.375000	58.000000	57.625000	57.250000	57.125000	57.188000	57.375000	57.562000	58.000000	59.062000	61.062000	64.250000	68.500000	73.312000	78.375000	83.500000	88.500000	93.375000	97.875000	101.875000	105.312000	107.938000	109.750000	110.750000	111.062000	110.875000	110.188000	109.250000	108.312000	107.312000	106.500000	105.750000	105.188000	104.812000	104.750000	104.812000	104.938000	105.188000	105.375000	105.562000	105.750000	105.812000	105.875000	105.875000	105.688000	105.250000	104.562000	103.500000	102.250000	100.750000	99.062000	97.062000	94.688000	92.000000	89.375000	87.188000	85.500000	84.250000	83.188000	82.438000	81.938000	81.625000	81.625000	81.750000	82.000000	82.250000	82.500000	82.625000	82.625000	82.500000	82.250000	81.875000	81.500000	81.000000	80.438000	79.750000	79.062000	78.312000	77.625000	77.000000	76.375000	75.750000	75.125000	74.562000	74.125000	73.750000	73.312000	72.875000	72.438000	72.000000	71.688000	71.250000	70.875000	70.500000	70.188000	69.812000	69.375000	69.000000	68.688000	68.312000	67.938000	67.562000	67.188000	66.875000	66.562000	66.250000	65.875000	65.562000	65.188000	64.875000	64.562000	64.188000	63.750000	63.375000	63.000000	62.750000	62.500000	62.312000	62.000000	61.688000	61.438000	61.188000	60.938000	60.750000	60.562000	60.375000	60.250000	60.000000	59.750000	59.500000	59.250000	59.062000	58.812000	58.562000	58.250000	57.875000	57.500000	57.125000	56.875000	56.688000	56.688000	56.688000	56.812000	57.125000	58.000000	59.812000	62.750000	66.500000	70.938000	75.625000	80.500000	85.312000	89.938000	94.250000	98.125000	101.500000	104.188000	106.000000	106.938000	107.250000	107.062000	106.500000	105.688000	104.625000	103.500000	102.500000	101.625000	101.000000	100.562000	100.188000	100.000000	100.000000	100.062000	100.188000	100.375000	100.562000	100.625000	100.500000	100.250000	99.875000	99.375000	98.562000	97.500000	96.125000	94.375000	92.312000	90.000000	87.562000	85.375000	83.625000	82.312000	81.250000	80.312000	79.625000	79.188000	79.000000	79.125000	79.312000	79.562000	79.688000	79.750000	79.812000	79.750000	79.688000	79.375000	79.062000	78.688000	78.312000	77.875000	77.312000	76.688000	76.062000	75.438000	74.812000	74.250000	73.750000	73.188000	72.688000	72.250000	71.875000	71.500000	71.188000	70.812000	70.375000	69.875000	69.500000	69.125000	68.812000	68.438000	68.062000	67.688000	67.375000	67.062000	66.750000	66.438000	66.062000	65.688000	65.375000	65.062000	64.750000	64.438000	64.125000	63.750000	63.375000	63.000000	62.625000	62.312000	62.062000	61.812000	61.500000	61.250000	61.000000	60.750000	60.500000	60.188000	59.938000	59.750000	59.625000	59.500000	59.250000	59.062000	58.875000	58.750000	58.562000	58.312000	58.062000	57.750000	57.562000	57.312000	56.938000	56.562000	56.188000	55.875000	55.750000	55.750000	55.812000	55.938000	56.250000	57.125000	58.812000	61.625000	65.250000	69.562000	74.188000	79.000000	83.750000	88.375000	92.750000	96.750000	100.188000	103.000000	104.938000	106.125000	106.500000	106.312000	105.688000	104.812000	103.875000	102.938000	101.938000	101.062000	100.375000	99.938000	99.688000	99.562000	99.500000	99.500000	99.625000	99.750000	99.938000	100.000000	99.875000	99.625000	99.250000	98.750000	98.062000	97.062000	95.688000	94.000000	91.938000	89.625000	87.375000	85.375000	83.688000	82.312000	81.125000	80.125000	79.438000	79.000000	78.812000	78.812000	78.938000	79.188000	79.438000	79.625000	79.625000	79.500000	79.312000	79.125000	78.812000	78.500000	78.062000	77.562000	77.000000	76.500000	75.938000	75.375000	74.750000	74.188000	73.688000	73.188000	72.750000	72.312000	71.938000	71.625000	71.250000	70.875000	70.500000	70.125000	69.812000	69.438000	69.000000	68.625000	68.250000	67.875000	67.500000	67.125000	66.812000	66.438000	66.125000	65.812000	65.500000	65.188000	64.875000	64.625000	64.312000	63.938000	63.625000	63.250000	62.938000	62.688000	62.375000	62.125000	61.875000	61.688000	61.438000	61.188000	60.875000	60.562000	60.375000	60.312000	60.188000	60.000000	59.750000	59.500000	59.250000	59.000000	58.812000	58.562000	58.312000	58.062000	57.688000	57.312000	56.938000	56.625000	56.500000	56.500000	56.500000	56.562000	56.938000	58.000000	60.062000	63.250000	67.438000	72.125000	77.062000	82.000000	86.875000	91.562000	96.000000	100.000000	103.312000	105.875000	107.562000	108.500000	108.750000	108.438000	107.812000	106.875000	105.875000	104.938000	104.062000	103.375000	102.750000	102.375000	102.125000	102.062000	102.125000	102.250000	102.438000	102.625000	102.812000	102.938000	102.938000	102.875000	102.625000	102.250000	101.625000	100.750000	99.500000	98.000000	96.188000	94.000000	91.562000	89.188000	87.125000	85.438000	84.062000	82.875000	81.938000	81.250000	80.875000	80.812000	80.875000	81.062000	81.188000	81.375000	81.500000	81.562000	81.438000	81.188000	80.938000	80.562000	80.125000	79.625000	79.125000	78.500000	77.875000	77.188000	76.562000	75.938000	75.312000	74.688000	74.188000	73.750000	73.312000	72.938000	72.500000	72.062000	71.625000	71.312000	71.000000	70.688000	70.375000	70.000000	69.688000	69.375000	69.062000	68.750000	68.312000	67.938000	67.625000	67.312000	66.938000	66.500000	66.125000	65.812000	65.500000	65.188000	64.812000	64.562000	64.250000	64.000000	63.750000	63.500000	63.250000	62.938000	62.625000	62.312000	62.000000	61.812000	61.688000	61.500000	61.312000	61.000000	60.750000	60.500000	60.250000	59.938000	59.688000	59.438000	59.188000	58.875000	58.438000	58.062000	57.750000	57.750000	57.875000	58.125000	58.500000	59.188000	60.812000	63.562000	67.375000	71.938000	76.875000	81.812000	86.750000	91.562000	96.062000	100.188000	103.688000	106.500000	108.500000	109.688000	110.188000	110.125000	109.688000	108.938000	108.000000	107.125000	106.312000	105.688000	105.125000	104.812000	104.562000	104.562000	104.625000	104.812000	104.938000	105.125000	105.250000	105.375000	105.375000	105.250000	104.938000	104.375000	103.750000	102.938000	101.812000	100.438000	98.812000	96.875000	94.688000	92.188000	89.688000	87.438000	85.688000	84.312000	83.188000	82.375000	81.812000	81.438000	81.375000	81.375000	81.562000	81.812000	82.000000	82.125000	82.000000	81.812000	81.562000	81.250000	80.938000	80.500000	79.875000	79.188000	78.500000	77.938000	77.375000	76.688000	76.000000	75.312000	74.750000	74.250000	73.812000	73.312000	72.875000	72.500000	72.125000	71.750000	71.312000	70.875000	70.500000	70.125000	69.750000	69.375000	69.000000	68.625000	68.250000	67.875000	67.438000	67.125000	66.812000	66.438000	66.062000	65.688000	65.312000	65.000000	64.688000	64.312000	63.938000	63.562000	63.250000	63.000000	62.750000	62.438000	62.125000	61.875000	61.625000	61.312000	61.062000	60.812000	60.625000	60.500000	60.312000	60.062000	59.812000	59.562000	59.312000	59.062000	58.812000	58.562000	58.312000	58.062000	57.625000	57.188000	56.812000	56.562000	56.562000	56.562000	56.625000	56.875000	57.500000	58.875000	61.312000	64.750000	69.000000	73.688000	78.500000	83.312000	88.000000	92.375000	96.375000	99.938000	102.812000	104.938000	106.250000	106.938000	107.000000	106.562000	105.875000	105.000000	104.062000	103.125000	102.250000	101.562000	101.062000	100.688000	100.375000	100.250000	100.250000	100.375000	100.562000	100.750000	100.812000	100.750000	100.562000	100.312000	99.875000	99.188000	98.188000	96.875000	95.312000	93.438000	91.250000	88.812000	86.500000	84.625000	83.062000	81.875000	80.812000	80.000000	79.500000	79.188000	79.125000	79.250000	79.438000	79.625000	79.812000	79.875000	79.812000	79.688000	79.500000	79.250000	78.812000	78.375000	77.875000	77.375000	76.875000	76.250000	75.562000	74.875000	74.250000	73.750000	73.250000	72.750000	72.312000	71.875000	71.562000	71.250000	70.875000	70.438000	70.000000	69.625000	69.250000	68.938000	68.625000	68.188000	67.812000	67.438000	67.062000	66.750000	66.438000	66.062000	65.750000	65.375000	65.062000	64.750000	64.438000	64.188000	63.812000	63.375000	63.000000	62.688000	62.375000	62.062000	61.750000	61.500000	61.250000	61.062000	60.812000	60.500000	60.250000	60.000000	59.875000	59.750000	59.562000	59.312000	59.125000	58.938000	58.750000	58.500000	58.250000	58.000000	57.750000	57.500000	57.188000	56.812000	56.375000	56.062000	55.938000	55.938000	56.000000	56.188000	56.562000	57.438000	59.250000	62.188000	66.125000	70.625000	75.312000	80.062000	84.750000	89.375000	93.750000	97.625000	100.875000	103.438000	105.250000	106.312000	106.750000	106.625000	106.062000	105.188000	104.188000	103.250000	102.312000	101.562000	100.938000	100.500000	100.250000	100.188000	100.250000	100.312000	100.500000	100.625000	100.750000	100.750000	100.688000	100.375000	99.938000	99.312000	98.500000	97.375000	96.000000	94.250000	92.188000	89.812000	87.438000	85.375000	83.750000	82.438000	81.312000	80.312000	79.625000	79.250000	79.062000	79.125000	79.250000	79.375000	79.562000	79.688000	79.688000	79.562000	79.375000	79.125000	78.875000	78.562000	78.062000	77.562000	76.938000	76.438000	75.938000	75.375000	74.812000	74.250000	73.688000	73.188000	72.750000	72.375000	72.062000	71.688000	71.250000	70.875000	70.438000	70.125000	69.812000	69.375000	69.000000	68.562000	68.250000	67.938000	67.625000	67.250000	66.812000	66.500000	66.250000	65.938000	65.625000	65.188000	64.812000	64.438000	64.188000	63.938000	63.625000	63.250000	62.938000	62.688000	62.500000	62.250000	62.000000	61.750000	61.438000	61.188000	61.000000	60.812000	60.688000	60.500000	60.250000	59.938000	59.688000	59.375000	59.125000	58.938000	58.688000	58.438000	58.062000	57.688000	57.375000	57.125000	57.062000	57.188000	57.438000	57.875000	58.750000	60.500000	63.312000	67.125000	71.688000	76.625000	81.625000	86.500000	91.188000	95.562000	99.562000	103.000000	105.688000	107.562000	108.625000	108.938000	108.750000	108.188000	107.375000	106.375000	105.438000	104.562000	103.812000	103.250000	102.750000	102.438000	102.312000	102.375000	102.562000	102.812000	103.062000	103.250000	103.375000	103.438000	103.438000	103.250000	102.812000	102.125000	101.125000	99.875000	98.312000	96.500000	94.250000	91.750000	89.250000	87.125000	85.375000	83.938000	82.750000	81.875000	81.250000	80.938000	80.812000	80.938000	81.188000	81.375000	81.562000	81.688000	81.750000	81.688000	81.500000	81.062000	80.625000	80.250000	79.812000	79.312000	78.625000	77.875000	77.125000	76.500000	75.875000	75.250000	74.625000	74.125000	73.688000	73.312000	72.875000	72.438000	72.062000	71.688000	71.375000	71.000000	70.750000	70.438000	70.062000	69.688000	69.312000	69.000000	68.625000	68.312000	67.875000	67.500000	67.125000	66.812000	66.500000	66.125000	65.812000	65.438000	65.062000	64.812000	64.500000	64.188000	63.812000	63.562000	63.312000	63.125000	62.875000	62.562000	62.250000	62.000000	61.750000	61.562000	61.375000	61.125000	60.938000	60.750000	60.500000	60.312000	60.000000	59.750000	59.438000	59.188000	59.000000	58.750000	58.375000	58.000000	57.625000	57.562000	57.688000	57.938000	58.250000	58.875000	60.312000	62.812000	66.500000	71.000000	76.000000	81.062000	86.062000	91.000000	95.750000	100.062000	103.812000	106.812000	109.000000	110.375000	111.000000	111.000000	110.562000	109.750000	108.812000	107.750000	106.812000	106.062000	105.500000	105.062000	104.750000	104.688000	104.750000	105.000000	105.188000	105.438000	105.625000	105.750000	105.875000	105.812000	105.625000	105.188000	104.562000	103.750000	102.750000	101.438000	99.875000	97.938000	95.688000	93.250000	90.750000	88.562000	86.688000	85.125000	83.875000	82.938000	82.312000	81.938000	81.750000	81.688000	81.812000	81.938000	82.125000	82.250000	82.250000	82.125000	81.875000	81.562000	81.188000	80.750000	80.250000	79.688000	79.062000	78.438000	77.812000	77.125000	76.438000	75.750000	75.188000	74.688000	74.188000	73.688000	73.125000	72.688000	72.312000	72.062000	71.750000	71.312000	70.875000	70.438000	70.062000	69.750000	69.375000	68.938000	68.500000	68.125000	67.750000	67.375000	67.000000	66.688000	66.375000	66.062000	65.688000	65.312000	64.938000	64.625000	64.312000	63.938000	63.625000	63.375000	63.188000	62.875000	62.562000	62.250000	61.875000	61.625000	61.375000	61.188000	60.938000	60.688000	60.500000	60.375000	60.125000	59.812000	59.500000	59.188000	58.938000	58.750000	58.562000	58.188000	57.750000	57.312000	57.062000
velocity_aorta_distal (cm/s)	0.997000	0.997000	0.997000	10.466000	19.935000	29.403000	38.872000	46.099000	53.325000	60.551000	67.777000	71.515000	75.253000	78.991000	82.728000	85.220000	87.712000	90.204000	92.696000	89.705000	86.715000	83.725000	80.735000	76.997000	73.259000	69.522000	65.784000	63.043000	60.302000	57.561000	54.820000	57.312000	59.804000	62.295000	64.787000	63.541000	62.295000	61.050000	59.804000	56.066000	52.328000	48.590000	44.853000	41.115000	37.377000	33.640000	29.902000	24.420000	18.938000	13.456000	7.974000	12.210000	16.446000	20.682000	24.918000	24.918000	24.918000	24.918000	24.918000	18.938000	12.957000	6.977000	0.997000	0.997000	0.997000	0.997000	0.997000	0.997000	0.997000	0.997000	0.997000	2.990000	4.984000	6.977000	8.971000	6.977000	4.984000	2.990000	0.997000	0.997000	0.997000	0.997000	0.997000	0.997000	0.997000	0.997000	0.997000	0.997000	0.997000	0.997000	0.997000	0.997000	0.997000	0.997000	0.997000	0.997000	0.997000	0.997000	0.997000	0.997000	0.997000	0.997000	0.997000	0.997000	0.997000	0.997000	0.997000	0.997000	0.997000	0.997000	0.997000	0.997000	0.997000	0.997000	0.997000	0.997000	0.997000	0.997000	0.997000	0.997000	0.997000	0.997000	0.997000	0.997000	0.997000	0.997000	0.997000	0.997000	0.997000	0.997000	0.997000	0.997000	0.997000	0.997000	0.997000	0.997000	0.997000	0.997000	0.997000	14.453000	27.908000	41.364000	54.820000	60.302000	65.784000	71.266000	76.748000	82.230000	87.712000	93.194000	98.676000	97.181000	95.686000	94.191000	92.696000	87.463000	82.230000	76.997000	71.764000	68.525000	65.286000	62.046000	58.807000	60.302000	61.797000	63.292000	64.787000	64.787000	64.787000	64.787000	64.787000	58.558000	52.328000	46.099000	39.869000	37.377000	34.885000	32.394000	29.902000	30.151000	30.400000	30.649000	30.899000	28.656000	26.413000	24.171000	21.928000	21.928000	21.928000	21.928000	21.928000	16.944000	11.961000	6.977000	1.993000	1.744000	1.495000	1.246000	0.997000	0.997000	0.997000	0.997000	0.997000	0.997000	0.997000	0.997000	0.997000	0.997000	0.997000	0.997000	0.997000	0.997000	0.997000	0.997000	0.997000	0.997000	0.997000	0.997000	0.997000	0.997000	0.997000	0.997000	0.997000	0.997000	0.997000	0.997000	0.997000	0.997000	0.997000	0.997000	0.997000	0.997000	0.997000	0.997000	0.997000	0.997000	0.997000	0.997000	0.997000	0.997000	0.997000	0.997000	0.997000	0.997000	0.997000	0.997000	0.997000	0.997000	0.997000	0.997000	0.997000	0.997000	0.997000	0.997000	0.997000	0.997000	0.997000	0.997000	0.997000	0.997000	0.997000	0.997000	0.997000	0.997000	0.997000	0.997000	0.997000	0.997000	0.997000	0.997000	0.997000	0.997000	0.997000	0.997000	0.997000	15.200000	29.403000	43.607000	57.810000	62.295000	66.781000	71.266000	75.751000	81.482000	87.214000	92.945000	98.676000	95.188000	91.699000	88.210000	84.722000	80.237000	75.751000	71.266000	66.781000	65.036000	63.292000	61.548000	59.804000	59.056000	58.309000	57.561000	56.813000	53.076000	49.338000	45.600000	41.863000	41.863000	41.863000	41.863000	41.863000	39.869000	37.876000	35.882000	33.889000	25.666000	17.443000	9.220000	0.997000	7.725000	14.453000	21.180000	27.908000	27.659000	27.410000	27.161000	26.912000	20.433000	13.954000	7.475000	0.997000	0.997000	0.997000	0.997000	0.997000	0.997000	0.997000	0.997000	0.997000	0.997000	0.997000	0.997000	0.997000	0.997000	0.997000	0.997000	0.997000	0.997000	0.997000	0.997000	0.997000	0.997000	0.997000	0.997000	0.997000	0.997000	0.997000	0.997000	0.997000	0.997000	0.997000	0.997000	0.997000	0.997000	0.997000	0.997000	0.997000	0.997000	0.997000	0.997000	0.997000	0.997000	0.997000	0.997000	0.997000	0.997000	0.997000	0.997000	0.997000	0.997000	0.997000	0.997000	0.997000	0.997000	0.997000	0.997000	0.997000	0.997000	0.997000	0.997000	0.997000	0.997000	0.997000	0.997000	0.997000	0.997000	0.997000	0.997000	0.997000	0.997000	0.997000	0.997000	0.997000	0.997000	0.997000	0.997000	0.997000	9.718000	18.439000	27.161000	35.882000	43.358000	50.833000	58.309000	65.784000	67.279000	68.774000	70.269000	71.764000	75.004000	78.243000	81.482000	84.722000	81.981000	79.240000	76.499000	73.758000	70.768000	67.777000	64.787000	61.797000	60.551000	59.305000	58.059000	56.813000	57.810000	58.807000	59.804000	60.800000	60.800000	60.800000	60.800000	60.800000	57.312000	53.823000	50.335000	46.846000	42.112000	37.377000	32.643000	27.908000	24.420000	20.931000	17.443000	13.954000	10.964000	7.974000	4.984000	1.993000	1.744000	1.495000	1.246000	0.997000	6.479000	11.961000	17.443000	22.925000	18.689000	14.453000	10.216000	5.980000	4.734000	3.489000	2.243000	0.997000	0.997000	0.997000	0.997000	0.997000	0.997000	0.997000	0.997000	0.997000	0.997000	0.997000	0.997000	0.997000	0.997000	0.997000	0.997000	0.997000	0.997000	0.997000	0.997000	0.997000	0.997000	0.997000	0.997000	0.997000	0.997000	0.997000	0.997000	0.997000	0.997000	0.997000	0.997000	0.997000	0.997000	0.997000	0.997000	0.997000	0.997000	0.997000	0.997000	0.997000	0.997000	0.997000	0.997000	0.997000	0.997000	0.997000	0.997000	0.997000	0.997000	0.997000	0.997000	0.997000	0.997000	0.997000	0.997000	0.997000	0.997000	0.997000	0.997000	0.997000	0.997000	0.997000	0.997000	0.997000	9.469000	17.941000	26.413000	34.885000	42.610000	50.335000	58.059000	65.784000	72.014000	78.243000	84.473000	90.702000	91.699000	92.696000	93.692000	94.689000	95.188000	95.686000	96.184000	96.683000	89.955000	83.227000	76.499000	69.771000	70.768000	71.764000	72.761000	73.758000	74.256000	74.755000	75.253000	75.751000	70.768000	65.784000	60.800000	55.817000	53.823000	51.830000	49.836000	47.843000	45.600000	43.358000	41.115000	38.872000	35.882000	32.892000	29.902000	26.912000	23.921000	20.931000	17.941000	14.951000	13.705000	12.459000	11.213000	9.967000	7.725000	5.482000	3.239000	0.997000	0.997000	0.997000	0.997000	0.997000	0.997000	0.997000	0.997000	0.997000	0.997000	0.997000	0.997000	0.997000	0.997000	0.997000	0.997000	0.997000	0.997000	0.997000	0.997000	0.997000	0.997000	0.997000	0.997000	0.997000	0.997000	0.997000	0.997000	0.997000	0.997000	0.997000	0.997000	0.997000	0.997000	0.997000	0.997000	0.997000	0.997000	0.997000	0.997000	0.997000	0.997000	0.997000	0.997000	0.997000	0.997000	0.997000	0.997000	0.997000	0.997000	0.997000	0.997000	0.997000	0.997000	0.997000	0.997000	0.997000	0.997000	0.997000	0.997000	0.997000	0.997000	0.997000	0.997000	0.997000	0.997000	0.997000	0.997000	0.997000	0.997000	0.997000	0.997000	0.997000	15.449000	29.902000	44.354000	58.807000	63.791000	68.774000	73.758000	78.741000	84.473000	90.204000	95.935000	101.666000	98.676000	95.686000	92.696000	89.705000	84.971000	80.237000	75.502000	70.768000	70.518000	70.269000	70.020000	69.771000	67.528000	65.286000	63.043000	60.800000	61.797000	62.794000	63.791000	64.787000	65.036000	65.286000	65.535000	65.784000	61.797000	57.810000	53.823000	49.836000	44.604000	39.371000	34.138000	28.905000	27.410000	25.915000	24.420000	22.925000	17.443000	11.961000	6.479000	0.997000	0.997000	0.997000	0.997000	0.997000	0.997000	0.997000	0.997000	0.997000	0.997000	0.997000	0.997000	0.997000	0.997000	0.997000	0.997000	0.997000	0.997000	0.997000	0.997000	0.997000	0.997000	0.997000	0.997000	0.997000	0.997000	0.997000	0.997000	0.997000	0.997000	0.997000	0.997000	0.997000	0.997000	0.997000	0.997000	0.997000	0.997000	0.997000	0.997000	0.997000	0.997000	0.997000	0.997000	0.997000	0.997000	0.997000	0.997000	0.997000	0.997000	0.997000	0.997000	0.997000	0.997000	0.997000	0.997000	0.997000	0.997000	0.997000	0.997000	0.997000	0.997000	0.997000	0.997000	0.997000	0.997000	0.997000	0.997000	0.997000	0.997000	0.997000	0.997000	0.997000	0.997000	0.997000	0.997000	0.997000	0.997000	0.997000	0.997000	0.997000	9.718000	18.439000	27.161000	35.882000	43.856000	51.830000	59.804000	67.777000	76.000000	84.223000	92.446000	100.670000	98.427000	96.184000	93.942000	91.699000	88.210000	84.722000	81.233000	77.745000	73.259000	68.774000	64.289000	59.804000	60.053000	60.302000	60.551000	60.800000	56.564000	52.328000	48.092000	43.856000	44.354000	44.853000	45.351000	45.849000	43.108000	40.367000	37.626000	34.885000	31.646000	28.407000	25.167000	21.928000	17.443000	12.957000	8.472000	3.987000	3.239000	2.492000	1.744000	0.997000	0.997000	0.997000	0.997000	0.997000	0.997000	0.997000	0.997000	0.997000	0.997000	0.997000	0.997000	0.997000	0.997000	0.997000	0.997000	0.997000	0.997000	0.997000	0.997000	0.997000	0.997000	0.997000	0.997000	0.997000	0.997000	0.997000	0.997000	0.997000	0.997000	0.997000	0.997000	0.997000	0.997000	0.997000	0.997000	0.997000	0.997000	0.997000	0.997000	0.997000	0.997000	0.997000	0.997000	0.997000	0.997000	0.997000	0.997000	0.997000	0.997000	0.997000	0.997000	0.997000	0.997000	0.997000	0.997000	0.997000	0.997000	0.997000	0.997000	0.997000	0.997000	0.997000	0.997000	0.997000	0.997000	0.997000	0.997000	0.997000	0.997000	0.997000	0.997000	0.997000	0.997000	0.997000	0.997000	0.997000	0.997000	0.997000	0.997000	0.997000	7.226000	13.456000	19.685000	25.915000	35.135000	44.354000	53.574000	62.794000	67.528000	72.263000	76.997000	81.732000	82.728000	83.725000	84.722000	85.719000	82.728000	79.738000	76.748000	73.758000	72.761000	71.764000	70.768000	69.771000	68.027000	66.282000	64.538000	62.794000	60.302000	57.810000	55.318000	52.827000	50.086000	47.345000	44.604000	41.863000	39.371000	36.879000	34.387000	31.895000	24.420000	16.944000	9.469000	1.993000	1.744000	1.495000	1.246000	0.997000	0.997000	0.997000	0.997000	0.997000	4.734000	8.472000	12.210000	15.948000	13.456000	10.964000	8.472000	5.980000	8.472000	10.964000	13.456000	15.948000	12.210000	8.472000	4.734000	0.997000	0.997000	0.997000	0.997000	0.997000	0.997000	0.997000	0.997000	0.997000	0.997000	0.997000	0.997000	0.997000	0.997000	0.997000	0.997000	0.997000	0.997000	0.997000	0.997000	0.997000	0.997000	0.997000	0.997000	0.997000	0.997000	0.997000	0.997000	0.997000	0.997000	0.997000	0.997000	0.997000	0.997000	0.997000	0.997000	0.997000	0.997000	0.997000	0.997000	0.997000	0.997000	0.997000	0.997000	0.997000	0.997000	0.997000	0.997000	0.997000	0.997000	0.997000	0.997000	0.997000	0.997000	0.997000	0.997000	0.997000	0.997000	0.997000	0.997000	0.997000	6.479000	11.961000	17.443000	22.925000	32.394000	41.863000	51.331000	60.800000	64.538000	68.276000	72.014000	75.751000	79.738000	83.725000	87.712000	91.699000	90.951000	90.204000	89.456000	88.709000	83.725000	78.741000	73.758000	68.774000	65.286000	61.797000	58.309000	54.820000	56.564000	58.309000	60.053000	61.797000	58.059000	54.322000	50.584000	46.846000	46.099000	45.351000	44.604000	43.856000	41.613000	39.371000	37.128000	34.885000	29.902000	24.918000	19.935000	14.951000	16.446000	17.941000	19.436000	20.931000	15.948000	10.964000	5.980000	0.997000	7.475000	13.954000	20.433000	26.912000	26.164000	25.417000	24.669000	23.921000	22.177000	20.433000	18.689000	16.944000	12.957000	8.971000	4.984000	0.997000	0.997000	0.997000	0.997000	0.997000	0.997000	0.997000	0.997000	0.997000	0.997000	0.997000	0.997000	0.997000	0.997000	0.997000	0.997000	0.997000	0.997000	0.997000	0.997000	0.997000	4.485000	7.974000	11.462000	14.951000	11.462000	7.974000	4.485000	0.997000	0.997000	0.997000	0.997000	0.997000	0.997000	0.997000	0.997000	0.997000	0.997000	0.997000	0.997000	0.997000	0.997000	0.997000	0.997000	0.997000	0.997000	0.997000	0.997000	0.997000	0.997000	0.997000	0.997000	0.997000	0.997000	0.997000	0.997000	0.997000	0.997000	0.997000	0.997000	0.997000	9.469000	17.941000	26.413000	34.885000	43.607000	52.328000	61.050000	69.771000	77.994000	86.217000	94.440000	102.663000	102.414000	102.165000	101.915000	101.666000	98.178000	94.689000	91.201000	87.712000	86.217000	84.722000	83.227000	81.732000	75.004000	68.276000	61.548000	54.820000	56.315000	57.810000	59.305000	60.800000	59.056000	57.312000	55.568000	53.823000	52.827000	51.830000	50.833000	49.836000	46.348000	42.859000	39.371000	35.882000	27.161000	18.439000	9.718000	0.997000	0.997000	0.997000	0.997000	0.997000	0.997000	0.997000	0.997000	0.997000	0.997000	0.997000	0.997000	0.997000	0.997000	0.997000	0.997000	0.997000	0.997000	0.997000	0.997000	0.997000	0.997000	0.997000	0.997000	0.997000	0.997000	0.997000	0.997000	0.997000	0.997000	0.997000	0.997000	0.997000	6.479000	11.961000	17.443000	22.925000	17.443000	11.961000	6.479000	0.997000	0.997000	0.997000	0.997000	0.997000	0.997000	0.997000	0.997000	0.997000	0.997000	0.997000	0.997000	0.997000	0.997000	0.997000	0.997000	0.997000	0.997000	0.997000	0.997000	0.997000	0.997000	0.997000	0.997000	0.997000	0.997000	0.997000	0.997000	0.997000	0.997000	0.997000	0.997000	0.997000	0.997000	0.997000	0.997000	0.997000	0.997000	0.997000	0.997000	0.997000	0.997000	0.997000

Subject #6 Base
LV EDV = 166 mL; LV ESV = 58 mL; LV mass = 148 g
time (s)	0.000000	0.008000	0.016000	0.024000	0.032000	0.040000	0.048000	0.056000	0.064000	0.072000	0.080000	0.088000	0.096000	0.104000	0.112000	0.120000	0.128000	0.136000	0.144000	0.152000	0.160000	0.168000	0.176000	0.184000	0.192000	0.200000	0.208000	0.216000	0.224000	0.232000	0.240000	0.248000	0.256000	0.264000	0.272000	0.280000	0.288000	0.296000	0.304000	0.312000	0.321000	0.329000	0.337000	0.345000	0.353000	0.361000	0.369000	0.377000	0.385000	0.393000	0.401000	0.409000	0.417000	0.425000	0.433000	0.441000	0.449000	0.457000	0.465000	0.473000	0.481000	0.489000	0.497000	0.505000	0.513000	0.521000	0.529000	0.537000	0.545000	0.553000	0.561000	0.569000	0.577000	0.585000	0.593000	0.601000	0.609000	0.617000	0.625000	0.633000	0.641000	0.649000	0.657000	0.665000	0.673000	0.681000	0.689000	0.697000	0.705000	0.713000	0.721000	0.729000	0.737000	0.745000	0.753000	0.761000	0.769000	0.777000	0.785000	0.793000	0.801000	0.809000	0.817000	0.825000	0.833000	0.841000	0.849000	0.857000	0.865000	0.873000	0.881000	0.889000	0.897000	0.905000	0.913000	0.921000	0.929000	0.937000	0.945000	0.953000	0.961000	0.969000	0.977000	0.985000	0.993000	1.001000	1.009000	1.017000	1.025000	1.033000	1.041000	1.049000	1.057000	1.065000	1.073000	1.081000	1.089000	1.097000	1.105000	1.113000	1.121000	1.129000	1.137000	1.145000	1.153000	1.161000	1.169000	1.177000	1.185000	1.193000	1.201000	1.209000	1.217000	1.225000	1.233000	1.241000	1.249000	1.257000	1.265000	1.273000	1.281000	1.289000	1.297000	1.305000	1.313000	1.321000	1.329000	1.337000	1.345000	1.353000	1.361000	1.369000	1.377000	1.385000	1.393000	1.401000	1.409000	1.417000	1.425000	1.433000	1.441000	1.449000	1.457000	1.465000	1.473000	1.481000	1.489000	1.497000	1.505000	1.513000	1.521000	1.529000	1.537000	1.545000	1.553000	1.561000	1.569000	1.577000	1.585000	1.593000	1.601000	1.609000	1.617000	1.625000	1.633000	1.641000	1.649000	1.657000	1.665000	1.673000	1.681000	1.689000	1.697000	1.705000	1.713000	1.721000	1.729000	1.737000	1.745000	1.753000	1.761000	1.769000	1.777000	1.785000	1.793000	1.801000	1.809000	1.817000	1.825000	1.833000	1.841000	1.849000	1.857000	1.865000	1.873000	1.881000	1.889000	1.897000	1.905000	1.913000	1.921000	1.929000	1.937000	1.945000	1.953000	1.961000	1.969000	1.977000	1.985000	1.993000	2.001000	2.009000	2.017000	2.025000	2.033000	2.041000	2.049000	2.057000	2.065000	2.073000	2.081000	2.089000	2.097000	2.105000	2.113000	2.121000	2.129000	2.137000	2.145000	2.153000	2.161000	2.169000	2.177000	2.185000	2.193000	2.201000	2.209000	2.217000	2.225000	2.233000	2.241000	2.249000	2.257000	2.265000	2.273000	2.281000	2.289000	2.297000	2.305000	2.313000	2.321000	2.329000	2.337000	2.345000	2.353000	2.361000	2.369000	2.377000	2.385000	2.393000	2.401000	2.409000	2.417000	2.425000	2.433000	2.441000	2.449000	2.457000	2.465000	2.473000	2.481000	2.489000	2.497000	2.505000	2.513000	2.521000	2.529000	2.537000	2.546000	2.554000	2.562000	2.570000	2.578000	2.586000	2.594000	2.602000	2.610000	2.618000	2.626000	2.634000	2.642000	2.650000	2.658000	2.666000	2.674000	2.682000	2.690000	2.698000	2.706000	2.714000	2.722000	2.730000	2.738000	2.746000	2.754000	2.762000	2.770000	2.778000	2.786000	2.794000	2.802000	2.810000	2.818000	2.826000	2.834000	2.842000	2.850000	2.858000	2.866000	2.874000	2.882000	2.890000	2.898000	2.906000	2.914000	2.922000	2.930000	2.938000	2.946000	2.954000	2.962000	2.970000	2.978000	2.986000	2.994000	3.002000	3.010000	3.018000	3.026000	3.034000	3.042000	3.050000	3.058000	3.066000	3.074000	3.082000	3.090000	3.098000	3.106000	3.114000	3.122000	3.130000	3.138000	3.146000	3.154000	3.162000	3.170000	3.178000	3.186000	3.194000	3.202000	3.210000	3.218000	3.226000	3.234000	3.242000	3.250000	3.258000	3.266000	3.274000	3.282000	3.290000	3.298000	3.306000	3.314000	3.322000	3.330000	3.338000	3.346000	3.354000	3.362000	3.370000	3.378000	3.386000	3.394000	3.402000	3.410000	3.418000	3.426000	3.434000	3.442000	3.450000	3.458000	3.466000	3.474000	3.482000	3.490000	3.498000	3.506000	3.514000	3.522000	3.530000	3.538000	3.546000	3.554000	3.562000	3.570000	3.578000	3.586000	3.594000	3.602000	3.610000	3.618000	3.626000	3.634000	3.642000	3.650000	3.658000	3.666000	3.674000	3.682000	3.690000	3.698000	3.706000	3.714000	3.722000	3.730000	3.738000	3.746000	3.754000	3.762000	3.770000	3.778000	3.786000	3.794000	3.802000	3.810000	3.818000	3.826000	3.834000	3.842000	3.850000	3.858000	3.866000	3.874000	3.882000	3.890000	3.898000	3.906000	3.914000	3.922000	3.930000	3.938000	3.946000	3.954000	3.962000	3.970000	3.978000	3.986000	3.994000	4.002000	4.010000	4.018000	4.026000	4.034000	4.042000	4.050000	4.058000	4.066000	4.074000	4.082000	4.090000	4.098000	4.106000	4.114000	4.122000	4.130000	4.138000	4.146000	4.154000	4.162000	4.170000	4.178000	4.186000	4.194000	4.202000	4.210000	4.218000	4.226000	4.234000	4.242000	4.250000	4.258000	4.266000	4.274000	4.282000	4.290000	4.298000	4.306000	4.314000	4.322000	4.330000	4.338000	4.346000	4.354000	4.362000	4.370000	4.378000	4.386000	4.394000	4.402000	4.410000	4.418000	4.426000	4.434000	4.442000	4.450000	4.458000	4.466000	4.474000	4.482000	4.490000	4.498000	4.506000	4.514000	4.522000	4.530000	4.538000	4.546000	4.554000	4.562000	4.570000	4.578000	4.586000	4.594000	4.602000	4.610000	4.618000	4.626000	4.634000	4.642000	4.650000	4.658000	4.666000	4.674000	4.682000	4.690000	4.698000	4.706000	4.714000	4.722000	4.730000	4.738000	4.746000	4.754000	4.762000	4.771000	4.779000	4.787000	4.795000	4.803000	4.811000	4.819000	4.827000	4.835000	4.843000	4.851000	4.859000	4.867000	4.875000	4.883000	4.891000	4.899000	4.907000	4.915000	4.923000	4.931000	4.939000	4.947000	4.955000	4.963000	4.971000	4.979000	4.987000	4.995000	5.003000	5.011000	5.019000	5.027000	5.035000	5.043000	5.051000	5.059000	5.067000	5.075000	5.083000	5.091000	5.099000	5.107000	5.115000	5.123000	5.131000	5.139000	5.147000	5.155000	5.163000	5.171000	5.179000	5.187000	5.195000	5.203000	5.211000	5.219000	5.227000	5.235000	5.243000	5.251000	5.259000	5.267000	5.275000	5.283000	5.291000	5.299000	5.307000	5.315000	5.323000	5.331000	5.339000	5.347000	5.355000	5.363000	5.371000	5.379000	5.387000	5.395000	5.403000	5.411000	5.419000	5.427000	5.435000	5.443000	5.451000	5.459000	5.467000	5.475000	5.483000	5.491000	5.499000	5.507000	5.515000	5.523000	5.531000	5.539000	5.547000	5.555000	5.563000	5.571000	5.579000	5.587000	5.595000	5.603000	5.611000	5.619000	5.627000	5.635000	5.643000	5.651000	5.659000	5.667000	5.675000	5.683000	5.691000	5.699000	5.707000	5.715000	5.723000	5.731000	5.739000	5.747000	5.755000	5.763000	5.771000	5.779000	5.787000	5.795000	5.803000	5.811000	5.819000	5.827000	5.835000	5.843000	5.851000	5.859000	5.867000	5.875000	5.883000	5.891000	5.899000	5.907000	5.915000	5.923000	5.931000	5.939000	5.947000	5.955000	5.963000	5.971000	5.979000	5.987000	5.995000	6.003000	6.011000	6.019000	6.027000	6.035000	6.043000	6.051000	6.059000	6.067000	6.075000	6.083000	6.091000	6.099000	6.107000	6.115000	6.123000	6.131000	6.139000	6.147000	6.155000	6.163000	6.171000	6.179000	6.187000	6.195000	6.203000	6.211000	6.219000	6.227000	6.235000	6.243000	6.251000	6.259000	6.267000	6.275000	6.283000	6.291000	6.299000	6.307000	6.315000	6.323000	6.331000	6.339000	6.347000	6.355000	6.363000	6.371000	6.379000	6.387000	6.395000	6.403000	6.411000	6.419000	6.427000	6.435000	6.443000	6.451000	6.459000	6.467000	6.475000	6.483000	6.491000	6.499000	6.507000	6.515000	6.523000	6.531000	6.539000	6.547000	6.555000	6.563000	6.571000	6.579000	6.587000	6.595000	6.603000	6.611000	6.619000	6.627000	6.635000	6.643000	6.651000	6.659000	6.667000	6.675000	6.683000	6.691000	6.699000	6.707000	6.715000	6.723000	6.731000	6.739000	6.747000	6.755000	6.763000	6.771000	6.779000	6.787000	6.795000	6.803000	6.811000	6.819000	6.827000	6.835000	6.843000	6.851000	6.859000	6.867000	6.875000	6.883000	6.891000	6.899000	6.907000	6.915000	6.923000	6.931000	6.939000	6.947000	6.955000	6.963000	6.971000	6.979000	6.987000	6.996000	7.004000	7.012000	7.020000	7.028000	7.036000	7.044000	7.052000	7.060000	7.068000	7.076000	7.084000	7.092000	7.100000	7.108000	7.116000	7.124000	7.132000	7.140000	7.148000	7.156000	7.164000	7.172000	7.180000	7.188000	7.196000	7.204000	7.212000	7.220000	7.228000	7.236000	7.244000	7.252000	7.260000	7.268000	7.276000	7.284000	7.292000	7.300000	7.308000	7.316000	7.324000	7.332000	7.340000	7.348000	7.356000	7.364000	7.372000	7.380000	7.388000	7.396000	7.404000	7.412000	7.420000	7.428000	7.436000	7.444000	7.452000	7.460000	7.468000	7.476000	7.484000	7.492000	7.500000	7.508000	7.516000	7.524000	7.532000	7.540000	7.548000	7.556000	7.564000	7.572000	7.580000	7.588000	7.596000	7.604000	7.612000	7.620000	7.628000	7.636000	7.644000	7.652000	7.660000	7.668000	7.676000	7.684000	7.692000	7.700000	7.708000	7.716000	7.724000	7.732000	7.740000	7.748000	7.756000	7.764000	7.772000	7.780000	7.788000	7.796000	7.804000	7.812000	7.820000	7.828000	7.836000	7.844000	7.852000	7.860000	7.868000	7.876000	7.884000	7.892000	7.900000	7.908000	7.916000	7.924000	7.932000	7.940000	7.948000	7.956000	7.964000	7.972000	7.980000	7.988000	7.996000	8.004000	8.012000	8.020000	8.028000	8.036000	8.044000	8.052000	8.060000	8.068000	8.076000	8.084000	8.092000	8.100000	8.108000	8.116000	8.124000	8.132000	8.140000	8.148000	8.156000	8.164000	8.172000	8.180000	8.188000	8.196000	8.204000	8.212000	8.220000	8.228000	8.236000	8.244000	8.252000	8.260000	8.268000	8.276000	8.284000	8.292000	8.300000	8.308000	8.316000	8.324000	8.332000	8.340000	8.348000	8.356000	8.364000	8.372000	8.380000	8.388000	8.396000	8.404000	8.412000	8.420000	8.428000	8.436000	8.444000	8.452000	8.460000	8.468000	8.476000	8.484000	8.492000	8.500000	8.508000	8.516000	8.524000	8.532000	8.540000	8.548000	8.556000	8.564000	8.572000	8.580000	8.588000	8.596000	8.604000	8.612000	8.620000	8.628000	8.636000	8.644000	8.652000	8.660000	8.668000	8.676000	8.684000	8.692000	8.700000	8.708000	8.716000	8.724000	8.732000	8.740000	8.748000	8.756000	8.764000	8.772000	8.780000	8.788000	8.796000	8.804000	8.812000	8.820000	8.828000	8.836000	8.844000	8.852000	8.860000	8.868000	8.876000	8.884000	8.892000	8.900000	8.908000	8.916000	8.924000	8.932000	8.940000	8.948000	8.956000	8.964000	8.972000	8.980000	8.988000	8.996000	9.004000	9.012000	9.020000	9.028000	9.036000	9.044000	9.052000	9.060000	9.068000	9.076000	9.084000	9.092000	9.100000	9.108000	9.116000	9.124000	9.132000	9.140000	9.148000	9.156000	9.164000	9.172000	9.180000	9.188000	9.196000	9.204000	9.213000	9.221000	9.229000	9.237000	9.245000	9.253000	9.261000	9.269000	9.277000	9.285000	9.293000	9.301000	9.309000	9.317000	9.325000	9.333000	9.341000	9.349000	9.357000	9.365000	9.373000	9.381000	9.389000	9.397000	9.405000	9.413000	9.421000	9.429000	9.437000	9.445000	9.453000	9.461000	9.469000	9.477000	9.485000	9.493000	9.501000	9.509000	9.517000	9.525000	9.533000	9.541000	9.549000	9.557000	9.565000	9.573000	9.581000	9.589000	9.597000	9.605000	9.613000	9.621000	9.629000	9.637000	9.645000	9.653000	9.661000	9.669000	9.677000	9.685000	9.693000	9.701000	9.709000	9.717000	9.725000	9.733000	9.741000	9.749000	9.757000	9.765000	9.773000	9.781000	9.789000	9.797000	9.805000	9.813000	9.821000	9.829000	9.837000	9.845000	9.853000	9.861000	9.869000	9.877000	9.885000	9.893000	9.901000	9.909000	9.917000	9.925000	9.933000	9.941000	9.949000	9.957000	9.965000	9.973000	9.981000	9.989000	9.997000	10.005000	10.013000	10.021000	10.029000	10.037000	10.045000	10.053000	10.061000	10.069000	10.077000	10.085000	10.093000	10.101000	10.109000	10.117000	10.125000
pressure_aorta_proximal (mmHg)	65.500000	65.562000	65.875000	66.500000	67.438000	68.812000	70.625000	73.188000	76.500000	80.375000	84.750000	89.438000	94.188000	98.875000	103.188000	106.938000	110.062000	112.625000	114.750000	116.375000	117.625000	118.375000	118.688000	118.625000	118.312000	117.750000	117.188000	116.562000	116.000000	115.375000	114.688000	113.938000	113.250000	112.625000	111.938000	111.188000	110.250000	109.188000	108.062000	106.875000	105.500000	104.125000	102.562000	100.938000	99.312000	97.812000	96.562000	95.500000	94.625000	93.812000	93.125000	92.438000	91.875000	91.375000	90.938000	90.625000	90.312000	90.062000	89.875000	89.562000	89.188000	88.812000	88.375000	87.875000	87.375000	86.812000	86.250000	85.750000	85.188000	84.625000	84.062000	83.500000	82.938000	82.500000	82.062000	81.625000	81.188000	80.750000	80.375000	79.938000	79.500000	79.125000	78.750000	78.438000	78.062000	77.688000	77.312000	77.000000	76.625000	76.312000	75.938000	75.500000	75.188000	74.812000	74.500000	74.125000	73.812000	73.500000	73.188000	72.875000	72.562000	72.188000	71.875000	71.500000	71.188000	70.938000	70.688000	70.500000	70.375000	70.188000	69.938000	69.750000	69.562000	69.312000	69.062000	68.812000	68.562000	68.375000	68.062000	67.750000	67.438000	67.062000	66.688000	66.250000	65.750000	65.375000	65.125000	65.125000	65.375000	65.875000	66.625000	67.750000	69.312000	71.500000	74.375000	77.938000	82.062000	86.500000	91.125000	95.688000	99.938000	103.750000	106.875000	109.500000	111.625000	113.375000	114.688000	115.562000	115.938000	115.938000	115.625000	115.062000	114.500000	113.875000	113.250000	112.562000	111.812000	111.125000	110.375000	109.688000	108.875000	108.000000	107.000000	105.875000	104.625000	103.375000	102.000000	100.500000	99.000000	97.562000	96.125000	94.875000	93.875000	93.000000	92.312000	91.688000	91.125000	90.562000	90.062000	89.688000	89.312000	89.062000	88.812000	88.625000	88.375000	88.062000	87.625000	87.188000	86.688000	86.250000	85.750000	85.250000	84.750000	84.250000	83.750000	83.250000	82.750000	82.312000	81.938000	81.500000	81.062000	80.562000	80.000000	79.562000	79.125000	78.750000	78.438000	78.125000	77.812000	77.438000	77.062000	76.688000	76.312000	75.938000	75.562000	75.250000	74.938000	74.625000	74.250000	73.875000	73.500000	73.125000	72.875000	72.562000	72.312000	72.062000	71.750000	71.438000	71.125000	70.750000	70.438000	70.125000	69.875000	69.688000	69.500000	69.375000	69.188000	69.000000	68.750000	68.500000	68.250000	68.062000	67.875000	67.688000	67.375000	67.062000	66.750000	66.438000	66.125000	65.750000	65.312000	64.875000	64.500000	64.312000	64.438000	64.938000	65.688000	66.750000	68.000000	69.750000	72.062000	75.062000	78.750000	83.000000	87.562000	92.188000	96.625000	100.625000	104.062000	106.875000	109.188000	111.125000	112.688000	113.812000	114.438000	114.625000	114.438000	114.125000	113.688000	113.125000	112.500000	111.750000	111.062000	110.375000	109.625000	108.875000	108.188000	107.375000	106.438000	105.438000	104.250000	103.062000	101.750000	100.375000	98.938000	97.438000	96.062000	94.812000	93.688000	92.812000	92.125000	91.500000	91.000000	90.438000	89.938000	89.438000	89.062000	88.750000	88.500000	88.250000	88.000000	87.688000	87.312000	86.938000	86.562000	86.125000	85.688000	85.250000	84.750000	84.250000	83.688000	83.188000	82.688000	82.188000	81.750000	81.312000	80.812000	80.375000	79.875000	79.500000	79.062000	78.688000	78.312000	78.000000	77.688000	77.438000	77.125000	76.750000	76.375000	76.062000	75.688000	75.375000	75.062000	74.750000	74.375000	74.062000	73.688000	73.312000	73.000000	72.688000	72.375000	72.062000	71.812000	71.562000	71.250000	71.000000	70.688000	70.375000	70.062000	69.812000	69.625000	69.500000	69.312000	69.125000	68.938000	68.750000	68.562000	68.438000	68.250000	68.062000	67.812000	67.562000	67.312000	67.000000	66.688000	66.312000	65.938000	65.500000	65.125000	64.875000	64.812000	65.000000	65.562000	66.438000	67.562000	69.062000	71.188000	73.938000	77.438000	81.438000	85.875000	90.438000	95.062000	99.375000	103.312000	106.562000	109.250000	111.438000	113.188000	114.500000	115.500000	116.000000	116.062000	115.812000	115.312000	114.625000	113.938000	113.250000	112.688000	112.125000	111.562000	110.938000	110.250000	109.562000	108.750000	107.812000	106.750000	105.625000	104.375000	103.125000	101.812000	100.375000	98.938000	97.500000	96.250000	95.125000	94.188000	93.438000	92.812000	92.188000	91.688000	91.188000	90.750000	90.375000	90.125000	89.875000	89.625000	89.375000	89.062000	88.750000	88.312000	87.812000	87.312000	86.812000	86.312000	85.812000	85.250000	84.688000	84.125000	83.625000	83.188000	82.750000	82.312000	81.875000	81.438000	81.000000	80.625000	80.188000	79.750000	79.375000	79.062000	78.750000	78.438000	78.188000	77.875000	77.500000	77.125000	76.750000	76.438000	76.125000	75.812000	75.500000	75.188000	74.875000	74.562000	74.250000	74.000000	73.688000	73.375000	73.062000	72.750000	72.375000	72.062000	71.688000	71.375000	71.125000	70.875000	70.688000	70.500000	70.250000	70.062000	69.875000	69.750000	69.562000	69.375000	69.188000	68.938000	68.688000	68.375000	68.062000	67.688000	67.312000	66.938000	66.562000	66.188000	65.812000	65.625000	65.688000	66.188000	67.000000	68.188000	69.812000	72.062000	74.938000	78.500000	82.562000	87.125000	91.938000	96.750000	101.375000	105.438000	108.875000	111.625000	113.875000	115.750000	117.188000	118.250000	118.875000	119.062000	118.812000	118.312000	117.688000	117.125000	116.562000	116.000000	115.375000	114.750000	114.125000	113.500000	112.938000	112.188000	111.312000	110.312000	109.188000	107.938000	106.750000	105.438000	103.938000	102.312000	100.625000	99.062000	97.625000	96.438000	95.438000	94.625000	93.875000	93.188000	92.562000	92.062000	91.625000	91.250000	90.938000	90.625000	90.312000	90.000000	89.688000	89.312000	88.938000	88.500000	88.062000	87.562000	87.000000	86.375000	85.812000	85.250000	84.688000	84.125000	83.625000	83.188000	82.750000	82.250000	81.812000	81.312000	80.875000	80.438000	80.000000	79.625000	79.312000	78.938000	78.500000	78.125000	77.812000	77.438000	77.125000	76.750000	76.375000	76.000000	75.625000	75.312000	74.938000	74.625000	74.312000	73.938000	73.625000	73.312000	73.000000	72.688000	72.375000	72.000000	71.625000	71.375000	71.125000	70.938000	70.688000	70.500000	70.375000	70.188000	69.938000	69.688000	69.438000	69.188000	68.938000	68.688000	68.375000	68.062000	67.750000	67.438000	67.062000	66.625000	66.250000	65.812000	65.500000	65.375000	65.625000	66.125000	66.875000	67.875000	69.188000	71.125000	73.688000	77.062000	81.125000	85.562000	90.188000	94.812000	99.250000	103.188000	106.625000	109.438000	111.812000	113.750000	115.312000	116.375000	116.938000	117.125000	116.875000	116.500000	116.000000	115.438000	114.875000	114.250000	113.562000	112.812000	112.125000	111.375000	110.625000	109.750000	108.812000	107.688000	106.438000	105.125000	103.812000	102.438000	100.938000	99.375000	97.812000	96.438000	95.188000	94.188000	93.375000	92.688000	92.125000	91.625000	91.062000	90.562000	90.188000	89.875000	89.625000	89.375000	89.125000	88.812000	88.500000	88.062000	87.688000	87.188000	86.562000	86.000000	85.500000	85.188000	84.875000	84.438000	83.812000	83.062000	82.375000	81.812000	81.438000	81.062000	80.812000	80.438000	80.062000	79.688000	79.250000	78.875000	78.500000	78.125000	77.750000	77.438000	77.062000	76.688000	76.312000	76.000000	75.688000	75.312000	75.000000	74.688000	74.312000	73.875000	73.500000	73.188000	72.938000	72.625000	72.375000	72.062000	71.688000	71.375000	71.062000	70.750000	70.500000	70.250000	70.062000	69.875000	69.750000	69.562000	69.312000	69.062000	68.812000	68.562000	68.375000	68.188000	68.000000	67.688000	67.375000	67.000000	66.688000	66.312000	65.875000	65.375000	64.938000	64.688000	64.688000	65.062000	65.688000	66.562000	67.750000	69.312000	71.438000	74.250000	77.750000	81.812000	86.312000	90.938000	95.438000	99.688000	103.375000	106.500000	109.062000	111.125000	112.875000	114.125000	115.000000	115.375000	115.375000	115.062000	114.500000	113.938000	113.250000	112.500000	111.812000	111.062000	110.375000	109.688000	108.938000	108.125000	107.188000	106.188000	105.000000	103.750000	102.500000	101.188000	99.750000	98.312000	96.938000	95.625000	94.438000	93.500000	92.688000	92.125000	91.562000	91.000000	90.500000	90.000000	89.625000	89.312000	89.062000	88.812000	88.500000	88.188000	87.875000	87.438000	87.062000	86.625000	86.188000	85.688000	85.188000	84.688000	84.188000	83.688000	83.250000	82.750000	82.250000	81.750000	81.312000	80.812000	80.375000	79.938000	79.500000	79.125000	78.812000	78.438000	78.125000	77.750000	77.438000	77.062000	76.750000	76.438000	76.125000	75.812000	75.438000	75.062000	74.688000	74.312000	74.000000	73.688000	73.375000	73.062000	72.688000	72.375000	72.062000	71.750000	71.500000	71.188000	70.938000	70.562000	70.250000	69.938000	69.688000	69.500000	69.375000	69.188000	69.062000	68.812000	68.625000	68.438000	68.188000	68.000000	67.750000	67.562000	67.312000	67.062000	66.750000	66.438000	66.062000	65.688000	65.250000	64.875000	64.562000	64.438000	64.688000	65.250000	66.062000	67.188000	68.625000	70.562000	73.188000	76.500000	80.500000	84.938000	89.625000	94.250000	98.562000	102.438000	105.688000	108.438000	110.750000	112.625000	114.062000	115.062000	115.562000	115.625000	115.375000	114.938000	114.375000	113.750000	113.062000	112.438000	111.875000	111.312000	110.812000	110.188000	109.500000	108.750000	107.875000	106.875000	105.688000	104.438000	103.188000	101.875000	100.438000	99.000000	97.500000	96.125000	95.000000	94.000000	93.188000	92.562000	91.938000	91.375000	90.875000	90.438000	90.062000	89.750000	89.500000	89.250000	89.000000	88.688000	88.438000	88.062000	87.625000	87.125000	86.625000	86.062000	85.562000	85.062000	84.562000	84.062000	83.562000	83.125000	82.688000	82.250000	81.812000	81.375000	80.938000	80.500000	80.125000	79.750000	79.375000	79.062000	78.750000	78.438000	78.062000	77.750000	77.375000	77.062000	76.688000	76.375000	76.000000	75.688000	75.375000	75.062000	74.688000	74.375000	74.062000	73.812000	73.500000	73.188000	72.875000	72.562000	72.250000	71.938000	71.625000	71.250000	71.000000	70.750000	70.562000	70.375000	70.125000	69.938000	69.750000	69.625000	69.500000	69.312000	69.188000	68.938000	68.688000	68.375000	68.062000	67.750000	67.375000	67.000000	66.625000	66.188000	65.875000	65.750000	65.875000	66.312000	67.062000	68.188000	69.688000	71.750000	74.438000	77.750000	81.625000	85.938000	90.625000	95.500000	100.125000	104.375000	108.000000	110.938000	113.250000	115.250000	116.875000	118.062000	118.750000	119.000000	118.875000	118.438000	117.875000	117.250000	116.562000	115.938000	115.250000	114.625000	113.938000	113.312000	112.625000	111.938000	111.125000	110.188000	109.062000	107.812000	106.500000	105.188000	103.812000	102.250000	100.688000	99.188000	97.750000	96.562000	95.562000	94.688000	94.000000	93.375000	92.750000	92.250000	91.812000	91.375000	91.062000	90.750000	90.500000	90.250000	89.938000	89.562000	89.125000	88.688000	88.188000	87.688000	87.125000	86.562000	85.938000	85.375000	84.812000	84.312000	83.812000	83.375000	82.875000	82.438000	82.000000	81.562000	81.062000	80.625000	80.188000	79.812000	79.438000	79.062000	78.625000	78.250000	77.812000	77.438000	77.062000	76.625000	76.250000	75.938000	75.625000	75.312000	75.000000	74.625000	74.312000	74.000000	73.688000	73.375000	73.062000	72.688000	72.312000	72.000000	71.750000	71.500000	71.312000	71.125000	70.938000	70.688000	70.375000	70.125000	69.875000	69.688000	69.438000	69.250000	68.938000	68.688000	68.375000	68.000000	67.688000	67.312000	66.875000	66.438000	66.000000	65.688000	65.562000	65.750000	66.250000	66.938000	67.875000	69.188000	71.062000	73.625000	77.000000	80.938000	85.375000	90.062000	94.875000	99.375000	103.500000	107.000000	109.938000	112.375000	114.375000	116.000000	117.188000	117.875000	118.062000	117.875000	117.438000	116.812000	116.188000	115.625000	115.000000	114.375000	113.688000	113.000000	112.312000	111.625000	110.875000	110.062000	109.125000	108.000000	106.750000	105.438000	104.062000	102.562000	100.938000	99.312000	97.750000	96.375000	95.188000	94.250000	93.500000	92.812000	92.188000	91.562000	91.062000	90.625000	90.250000	89.938000	89.750000	89.500000	89.250000	88.938000	88.625000	88.188000	87.750000	87.250000	86.750000	86.188000	85.625000	85.062000	84.500000	83.938000	83.438000	82.938000	82.500000	82.062000	81.625000	81.188000	80.750000	80.312000	79.812000	79.375000	79.000000	78.688000	78.375000	78.000000	77.688000	77.312000	76.938000	76.625000	76.250000	75.938000	75.562000	75.188000	74.812000	74.500000	74.125000	73.812000	73.500000	73.188000	72.875000	72.562000	72.250000	71.938000	71.625000	71.250000	70.938000	70.625000	70.250000	69.938000	69.688000	69.438000	69.312000	69.188000	69.062000	68.875000	68.625000	68.438000	68.188000	68.062000	67.875000	67.625000	67.375000	67.062000	66.750000	66.438000	66.062000	65.625000	65.250000	64.812000	64.500000
velocity_aorta_distal (cm/s)	0.997000	0.997000	0.997000	0.997000	0.997000	0.997000	0.997000	0.997000	0.997000	0.997000	20.184000	39.371000	58.558000	77.745000	83.476000	89.207000	94.938000	100.670000	95.935000	91.201000	86.466000	81.732000	79.240000	76.748000	74.256000	71.764000	67.279000	62.794000	58.309000	53.823000	52.328000	50.833000	49.338000	47.843000	45.600000	43.358000	41.115000	38.872000	37.876000	36.879000	35.882000	34.885000	30.400000	25.915000	21.430000	16.944000	12.957000	8.971000	4.984000	0.997000	0.997000	0.997000	0.997000	0.997000	0.997000	0.997000	0.997000	0.997000	0.997000	0.997000	0.997000	0.997000	0.997000	0.997000	0.997000	0.997000	0.997000	0.997000	0.997000	0.997000	0.997000	0.997000	0.997000	0.997000	0.997000	0.997000	0.997000	0.997000	0.997000	0.997000	0.997000	0.997000	0.997000	0.997000	0.997000	0.997000	0.997000	0.997000	0.997000	0.997000	0.997000	0.997000	0.997000	0.997000	0.997000	0.997000	0.997000	0.997000	0.997000	0.997000	0.997000	0.997000	0.997000	0.997000	0.997000	0.997000	4.984000	8.971000	12.957000	16.944000	12.957000	8.971000	4.984000	0.997000	0.997000	0.997000	0.997000	0.997000	0.997000	0.997000	0.997000	0.997000	0.997000	0.997000	0.997000	0.997000	0.997000	0.997000	0.997000	0.997000	0.997000	0.997000	0.997000	0.997000	11.712000	22.426000	33.141000	43.856000	56.813000	69.771000	82.728000	95.686000	96.433000	97.181000	97.928000	98.676000	95.437000	92.197000	88.958000	85.719000	79.987000	74.256000	68.525000	62.794000	59.056000	55.318000	51.581000	47.843000	45.600000	43.358000	41.115000	38.872000	37.128000	35.384000	33.640000	31.895000	30.649000	29.403000	28.158000	26.912000	20.433000	13.954000	7.475000	0.997000	0.997000	0.997000	0.997000	0.997000	0.997000	0.997000	0.997000	0.997000	6.977000	12.957000	18.938000	24.918000	18.938000	12.957000	6.977000	0.997000	0.997000	0.997000	0.997000	0.997000	0.997000	0.997000	0.997000	0.997000	0.997000	0.997000	0.997000	0.997000	0.997000	0.997000	0.997000	0.997000	0.997000	0.997000	0.997000	0.997000	0.997000	0.997000	0.997000	0.997000	0.997000	0.997000	0.997000	0.997000	0.997000	0.997000	0.997000	0.997000	0.997000	0.997000	0.997000	0.997000	0.997000	0.997000	0.997000	0.997000	0.997000	0.997000	0.997000	0.997000	0.997000	0.997000	0.997000	0.997000	0.997000	0.997000	0.997000	0.997000	0.997000	0.997000	0.997000	0.997000	0.997000	0.997000	0.997000	0.997000	0.997000	0.997000	0.997000	0.997000	0.997000	0.997000	0.997000	0.997000	0.997000	0.997000	0.997000	0.997000	18.190000	35.384000	52.577000	69.771000	78.741000	87.712000	96.683000	105.653000	103.410000	101.168000	98.925000	96.683000	93.194000	89.705000	86.217000	82.728000	77.246000	71.764000	66.282000	60.800000	57.561000	54.322000	51.082000	47.843000	45.849000	43.856000	41.863000	39.869000	38.374000	36.879000	35.384000	33.889000	26.912000	19.935000	12.957000	5.980000	4.734000	3.489000	2.243000	0.997000	0.997000	0.997000	0.997000	0.997000	0.997000	0.997000	0.997000	0.997000	0.997000	0.997000	0.997000	0.997000	0.997000	0.997000	0.997000	0.997000	0.997000	0.997000	0.997000	0.997000	0.997000	0.997000	0.997000	0.997000	0.997000	0.997000	0.997000	0.997000	0.997000	0.997000	0.997000	0.997000	0.997000	0.997000	0.997000	0.997000	0.997000	0.997000	0.997000	0.997000	0.997000	0.997000	0.997000	0.997000	0.997000	0.997000	0.997000	0.997000	0.997000	0.997000	0.997000	0.997000	0.997000	0.997000	0.997000	0.997000	0.997000	0.997000	0.997000	0.997000	0.997000	0.997000	0.997000	0.997000	0.997000	0.997000	0.997000	0.997000	0.997000	0.997000	0.997000	0.997000	0.997000	0.997000	0.997000	0.997000	0.997000	0.997000	0.997000	0.997000	0.997000	0.997000	0.997000	0.997000	3.987000	6.977000	9.967000	12.957000	31.397000	49.836000	68.276000	86.715000	91.201000	95.686000	100.171000	104.656000	100.420000	96.184000	91.948000	87.712000	82.978000	78.243000	73.509000	68.774000	64.787000	60.800000	56.813000	52.827000	50.335000	47.843000	45.351000	42.859000	40.367000	37.876000	35.384000	32.892000	31.397000	29.902000	28.407000	26.912000	20.433000	13.954000	7.475000	0.997000	0.997000	0.997000	0.997000	0.997000	0.997000	0.997000	0.997000	0.997000	0.997000	0.997000	0.997000	0.997000	0.997000	0.997000	0.997000	0.997000	0.997000	0.997000	0.997000	0.997000	0.997000	0.997000	0.997000	0.997000	0.997000	0.997000	0.997000	0.997000	0.997000	0.997000	0.997000	0.997000	0.997000	0.997000	0.997000	0.997000	0.997000	0.997000	0.997000	0.997000	0.997000	0.997000	0.997000	0.997000	0.997000	0.997000	0.997000	0.997000	0.997000	0.997000	0.997000	0.997000	0.997000	0.997000	0.997000	0.997000	0.997000	0.997000	0.997000	0.997000	0.997000	0.997000	0.997000	0.997000	0.997000	0.997000	0.997000	0.997000	0.997000	0.997000	0.997000	0.997000	0.997000	0.997000	0.997000	0.997000	0.997000	0.997000	0.997000	0.997000	0.997000	0.997000	0.997000	0.997000	0.997000	0.997000	0.997000	0.997000	14.702000	28.407000	42.112000	55.817000	67.528000	79.240000	90.951000	102.663000	99.673000	96.683000	93.692000	90.702000	87.712000	84.722000	81.732000	78.741000	73.259000	67.777000	62.295000	56.813000	53.823000	50.833000	47.843000	44.853000	43.856000	42.859000	41.863000	40.866000	40.118000	39.371000	38.623000	37.876000	35.384000	32.892000	30.400000	27.908000	21.180000	14.453000	7.725000	0.997000	0.997000	0.997000	0.997000	0.997000	0.997000	0.997000	0.997000	0.997000	0.997000	0.997000	0.997000	0.997000	0.997000	0.997000	0.997000	0.997000	0.997000	0.997000	0.997000	0.997000	0.997000	0.997000	0.997000	0.997000	0.997000	0.997000	0.997000	0.997000	0.997000	0.997000	0.997000	0.997000	0.997000	0.997000	0.997000	0.997000	0.997000	0.997000	0.997000	0.997000	0.997000	0.997000	0.997000	0.997000	0.997000	0.997000	0.997000	0.997000	0.997000	0.997000	0.997000	0.997000	0.997000	0.997000	0.997000	0.997000	0.997000	0.997000	0.997000	0.997000	0.997000	0.997000	0.997000	0.997000	0.997000	0.997000	0.997000	0.997000	0.997000	0.997000	0.997000	0.997000	0.997000	0.997000	0.997000	0.997000	0.997000	0.997000	0.997000	0.997000	0.997000	0.997000	0.997000	0.997000	3.489000	5.980000	8.472000	10.964000	29.154000	47.345000	65.535000	83.725000	88.460000	93.194000	97.928000	102.663000	98.676000	94.689000	90.702000	86.715000	82.479000	78.243000	74.007000	69.771000	65.286000	60.800000	56.315000	51.830000	49.338000	46.846000	44.354000	41.863000	41.115000	40.367000	39.620000	38.872000	36.630000	34.387000	32.144000	29.902000	22.676000	15.449000	8.223000	0.997000	0.997000	0.997000	0.997000	0.997000	0.997000	0.997000	0.997000	0.997000	0.997000	0.997000	0.997000	0.997000	0.997000	0.997000	0.997000	0.997000	0.997000	0.997000	0.997000	0.997000	0.997000	0.997000	0.997000	0.997000	0.997000	0.997000	0.997000	0.997000	0.997000	0.997000	0.997000	0.997000	0.997000	0.997000	0.997000	0.997000	0.997000	0.997000	0.997000	0.997000	0.997000	0.997000	0.997000	0.997000	0.997000	0.997000	0.997000	0.997000	0.997000	0.997000	0.997000	0.997000	0.997000	0.997000	0.997000	0.997000	0.997000	0.997000	0.997000	0.997000	0.997000	0.997000	0.997000	0.997000	0.997000	0.997000	0.997000	0.997000	0.997000	0.997000	0.997000	0.997000	0.997000	0.997000	0.997000	0.997000	0.997000	0.997000	0.997000	0.997000	0.997000	0.997000	0.997000	0.997000	0.997000	0.997000	0.997000	0.997000	11.961000	22.925000	33.889000	44.853000	60.302000	75.751000	91.201000	106.650000	105.653000	104.656000	103.660000	102.663000	97.928000	93.194000	88.460000	83.725000	78.991000	74.256000	69.522000	64.787000	61.299000	57.810000	54.322000	50.833000	48.092000	45.351000	42.610000	39.869000	38.374000	36.879000	35.384000	33.889000	29.653000	25.417000	21.180000	16.944000	12.957000	8.971000	4.984000	0.997000	0.997000	0.997000	0.997000	0.997000	3.239000	5.482000	7.725000	9.967000	7.725000	5.482000	3.239000	0.997000	0.997000	0.997000	0.997000	0.997000	0.997000	0.997000	0.997000	0.997000	2.741000	4.485000	6.230000	7.974000	6.479000	4.984000	3.489000	1.993000	1.744000	1.495000	1.246000	0.997000	0.997000	0.997000	0.997000	0.997000	0.997000	0.997000	0.997000	0.997000	0.997000	0.997000	0.997000	0.997000	0.997000	0.997000	0.997000	0.997000	0.997000	0.997000	0.997000	0.997000	0.997000	0.997000	0.997000	0.997000	0.997000	0.997000	0.997000	0.997000	0.997000	0.997000	0.997000	0.997000	0.997000	0.997000	0.997000	0.997000	0.997000	0.997000	0.997000	0.997000	0.997000	0.997000	0.997000	0.997000	0.997000	0.997000	0.997000	0.997000	0.997000	0.997000	0.997000	0.997000	0.997000	0.997000	0.997000	0.997000	14.453000	27.908000	41.364000	54.820000	67.777000	80.735000	93.692000	106.650000	104.158000	101.666000	99.174000	96.683000	92.945000	89.207000	85.469000	81.732000	77.246000	72.761000	68.276000	63.791000	59.554000	55.318000	51.082000	46.846000	44.853000	42.859000	40.866000	38.872000	37.128000	35.384000	33.640000	31.895000	25.417000	18.938000	12.459000	5.980000	4.734000	3.489000	2.243000	0.997000	0.997000	0.997000	0.997000	0.997000	0.997000	0.997000	0.997000	0.997000	0.997000	0.997000	0.997000	0.997000	0.997000	0.997000	0.997000	0.997000	0.997000	0.997000	0.997000	0.997000	0.997000	0.997000	0.997000	0.997000	0.997000	0.997000	0.997000	0.997000	0.997000	0.997000	0.997000	0.997000	0.997000	0.997000	0.997000	0.997000	0.997000	0.997000	0.997000	0.997000	0.997000	0.997000	0.997000	0.997000	0.997000	0.997000	0.997000	0.997000	0.997000	0.997000	0.997000	0.997000	0.997000	0.997000	0.997000	0.997000	0.997000	0.997000	0.997000	0.997000	0.997000	0.997000	0.997000	0.997000	0.997000	0.997000	0.997000	0.997000	0.997000	0.997000	0.997000	0.997000	0.997000	0.997000	0.997000	0.997000	0.997000	0.997000	0.997000	0.997000	0.997000	0.997000	0.997000	0.997000	0.997000	0.997000	0.997000	0.997000	22.676000	44.354000	66.033000	87.712000	91.201000	94.689000	98.178000	101.666000	96.433000	91.201000	85.968000	80.735000	77.496000	74.256000	71.017000	67.777000	64.040000	60.302000	56.564000	52.827000	49.836000	46.846000	43.856000	40.866000	39.869000	38.872000	37.876000	36.879000	36.381000	35.882000	35.384000	34.885000	29.902000	24.918000	19.935000	14.951000	11.462000	7.974000	4.485000	0.997000	0.997000	0.997000	0.997000	0.997000	0.997000	0.997000	0.997000	0.997000	0.997000	0.997000	0.997000	0.997000	0.997000	0.997000	0.997000	0.997000	0.997000	0.997000	0.997000	0.997000	0.997000	0.997000	0.997000	0.997000	0.997000	0.997000	0.997000	0.997000	0.997000	0.997000	0.997000	0.997000	0.997000	0.997000	0.997000	0.997000	0.997000	0.997000	0.997000	0.997000	0.997000	0.997000	0.997000	0.997000	0.997000	0.997000	0.997000	0.997000	0.997000	0.997000	0.997000	0.997000	0.997000	0.997000	0.997000	0.997000	0.997000	0.997000	0.997000	0.997000	0.997000	0.997000	0.997000	0.997000	0.997000	0.997000	0.997000	0.997000	0.997000	0.997000	0.997000	0.997000	0.997000	0.997000	0.997000	0.997000	0.997000	0.997000	0.997000	0.997000	0.997000	0.997000	0.997000	0.997000	17.443000	33.889000	50.335000	66.781000	75.502000	84.223000	92.945000	101.666000	98.427000	95.188000	91.948000	88.709000	84.473000	80.237000	76.000000	71.764000	68.276000	64.787000	61.299000	57.810000	55.318000	52.827000	50.335000	47.843000	45.351000	42.859000	40.367000	37.876000	36.879000	35.882000	34.885000	33.889000	30.151000	26.413000	22.676000	18.938000	14.453000	9.967000	5.482000	0.997000	0.997000	0.997000	0.997000	0.997000	0.997000	0.997000	0.997000	0.997000	0.997000	0.997000	0.997000	0.997000	0.997000	0.997000	0.997000	0.997000	0.997000	0.997000	0.997000	0.997000	0.997000	0.997000	0.997000	0.997000	0.997000	0.997000	0.997000	0.997000	0.997000	0.997000	0.997000	0.997000	0.997000	0.997000	0.997000	0.997000	0.997000	0.997000	0.997000	0.997000	0.997000	0.997000	0.997000	0.997000	0.997000	0.997000	0.997000	0.997000	0.997000	0.997000	0.997000	0.997000	0.997000	0.997000	0.997000	0.997000	0.997000	0.997000	0.997000	0.997000	0.997000	0.997000	0.997000	0.997000	0.997000	0.997000	0.997000	0.997000	0.997000	0.997000	0.997000	0.997000	0.997000	0.997000	0.997000	0.997000	0.997000	0.997000	0.997000	0.997000

Subject #6 NOR
time (s)	0.000000	0.008000	0.016000	0.024000	0.032000	0.040000	0.048000	0.056000	0.064000	0.072000	0.080000	0.088000	0.096000	0.104000	0.112000	0.120000	0.128000	0.136000	0.144000	0.152000	0.160000	0.168000	0.176000	0.184000	0.192000	0.200000	0.208000	0.216000	0.224000	0.232000	0.240000	0.248000	0.256000	0.264000	0.272000	0.280000	0.288000	0.296000	0.304000	0.312000	0.320000	0.328000	0.336000	0.344000	0.352000	0.360000	0.368000	0.376000	0.384000	0.392000	0.400000	0.408000	0.416000	0.424000	0.432000	0.440000	0.448000	0.456000	0.464000	0.472000	0.480000	0.488000	0.496000	0.504000	0.512000	0.520000	0.528000	0.536000	0.544000	0.552000	0.560000	0.568000	0.576000	0.584000	0.592000	0.600000	0.608000	0.616000	0.624000	0.632000	0.640000	0.648000	0.656000	0.664000	0.672000	0.680000	0.688000	0.696000	0.704000	0.712000	0.720000	0.728000	0.736000	0.744000	0.752000	0.760000	0.768000	0.776000	0.784000	0.792000	0.800000	0.808000	0.816000	0.824000	0.832000	0.840000	0.848000	0.856000	0.864000	0.872000	0.880000	0.888000	0.896000	0.904000	0.912000	0.920000	0.928000	0.936000	0.944000	0.952000	0.960000	0.968000	0.976000	0.984000	0.992000	1.000000	1.008000	1.016000	1.024000	1.032000	1.040000	1.048000	1.056000	1.064000	1.072000	1.080000	1.088000	1.096000	1.104000	1.112000	1.120000	1.128000	1.136000	1.144000	1.152000	1.160000	1.168000	1.176000	1.184000	1.192000	1.200000	1.208000	1.216000	1.224000	1.232000	1.240000	1.248000	1.256000	1.264000	1.272000	1.280000	1.288000	1.296000	1.304000	1.312000	1.320000	1.328000	1.336000	1.344000	1.352000	1.360000	1.368000	1.376000	1.384000	1.392000	1.400000	1.408000	1.416000	1.424000	1.432000	1.440000	1.448000	1.456000	1.464000	1.472000	1.480000	1.488000	1.496000	1.504000	1.512000	1.520000	1.528000	1.536000	1.544000	1.553000	1.561000	1.569000	1.577000	1.585000	1.593000	1.601000	1.609000	1.617000	1.625000	1.633000	1.641000	1.649000	1.657000	1.665000	1.673000	1.681000	1.689000	1.697000	1.705000	1.713000	1.721000	1.729000	1.737000	1.745000	1.753000	1.761000	1.769000	1.777000	1.785000	1.793000	1.801000	1.809000	1.817000	1.825000	1.833000	1.841000	1.849000	1.857000	1.865000	1.873000	1.881000	1.889000	1.897000	1.905000	1.913000	1.921000	1.929000	1.937000	1.945000	1.953000	1.961000	1.969000	1.977000	1.985000	1.993000	2.001000	2.009000	2.017000	2.025000	2.033000	2.041000	2.049000	2.057000	2.065000	2.073000	2.081000	2.089000	2.097000	2.105000	2.113000	2.121000	2.129000	2.137000	2.145000	2.153000	2.161000	2.169000	2.177000	2.185000	2.193000	2.201000	2.209000	2.217000	2.225000	2.233000	2.241000	2.249000	2.257000	2.265000	2.273000	2.281000	2.289000	2.297000	2.305000	2.313000	2.321000	2.329000	2.337000	2.345000	2.353000	2.361000	2.369000	2.377000	2.385000	2.393000	2.401000	2.409000	2.417000	2.425000	2.433000	2.441000	2.449000	2.457000	2.465000	2.473000	2.481000	2.489000	2.497000	2.505000	2.513000	2.521000	2.529000	2.537000	2.545000	2.553000	2.561000	2.569000	2.577000	2.585000	2.593000	2.601000	2.609000	2.617000	2.625000	2.633000	2.641000	2.649000	2.657000	2.665000	2.673000	2.681000	2.689000	2.697000	2.705000	2.713000	2.721000	2.729000	2.737000	2.745000	2.753000	2.761000	2.769000	2.777000	2.785000	2.793000	2.801000	2.809000	2.817000	2.825000	2.833000	2.841000	2.849000	2.857000	2.865000	2.873000	2.881000	2.889000	2.897000	2.905000	2.913000	2.921000	2.929000	2.937000	2.945000	2.953000	2.961000	2.969000	2.977000	2.985000	2.993000	3.001000	3.009000	3.017000	3.025000	3.033000	3.041000	3.049000	3.057000	3.065000	3.073000	3.081000	3.089000	3.097000	3.105000	3.113000	3.121000	3.129000	3.137000	3.145000	3.153000	3.161000	3.169000	3.177000	3.185000	3.193000	3.201000	3.209000	3.217000	3.225000	3.233000	3.241000	3.249000	3.257000	3.265000	3.273000	3.281000	3.289000	3.297000	3.305000	3.313000	3.321000	3.329000	3.337000	3.345000	3.353000	3.361000	3.369000	3.377000	3.385000	3.393000	3.401000	3.409000	3.417000	3.425000	3.433000	3.441000	3.449000	3.457000	3.465000	3.473000	3.481000	3.489000	3.497000	3.505000	3.513000	3.521000	3.529000	3.537000	3.545000	3.553000	3.561000	3.569000	3.577000	3.585000	3.593000	3.601000	3.609000	3.617000	3.625000	3.633000	3.641000	3.649000	3.657000	3.665000	3.673000	3.681000	3.689000	3.697000	3.705000	3.713000	3.721000	3.729000	3.737000	3.745000	3.753000	3.761000	3.769000	3.778000	3.786000	3.794000	3.802000	3.810000	3.818000	3.826000	3.834000	3.842000	3.850000	3.858000	3.866000	3.874000	3.882000	3.890000	3.898000	3.906000	3.914000	3.922000	3.930000	3.938000	3.946000	3.954000	3.962000	3.970000	3.978000	3.986000	3.994000	4.002000	4.010000	4.018000	4.026000	4.034000	4.042000	4.050000	4.058000	4.066000	4.074000	4.082000	4.090000	4.098000	4.106000	4.114000	4.122000	4.130000	4.138000	4.146000	4.154000	4.162000	4.170000	4.178000	4.186000	4.194000	4.202000	4.210000	4.218000	4.226000	4.234000	4.242000	4.250000	4.258000	4.266000	4.274000	4.282000	4.290000	4.298000	4.306000	4.314000	4.322000	4.330000	4.338000	4.346000	4.354000	4.362000	4.370000	4.378000	4.386000	4.394000	4.402000	4.410000	4.418000	4.426000	4.434000	4.442000	4.450000	4.458000	4.466000	4.474000	4.482000	4.490000	4.498000	4.506000	4.514000	4.522000	4.530000	4.538000	4.546000	4.554000	4.562000	4.570000	4.578000	4.586000	4.594000	4.602000	4.610000	4.618000	4.626000	4.634000	4.642000	4.650000	4.658000	4.666000	4.674000	4.682000	4.690000	4.698000	4.706000	4.714000	4.722000	4.730000	4.738000	4.746000	4.754000	4.762000	4.770000	4.778000	4.786000	4.794000	4.802000	4.810000	4.818000	4.826000	4.834000	4.842000	4.850000	4.858000	4.866000	4.874000	4.882000	4.890000	4.898000	4.906000	4.914000	4.922000	4.930000	4.938000	4.946000	4.954000	4.962000	4.970000	4.978000	4.986000	4.994000	5.002000	5.010000	5.018000	5.026000	5.034000	5.042000	5.050000	5.058000	5.066000	5.074000	5.082000	5.090000	5.098000	5.106000	5.114000	5.122000	5.130000	5.138000	5.146000	5.154000	5.162000	5.170000	5.178000	5.186000	5.194000	5.202000	5.210000	5.218000	5.226000	5.234000	5.242000	5.250000	5.258000	5.266000	5.274000	5.282000	5.290000	5.298000	5.306000	5.314000	5.322000	5.330000	5.338000	5.346000	5.354000	5.362000	5.370000	5.378000	5.386000	5.394000	5.402000	5.410000	5.418000	5.426000	5.434000	5.442000	5.450000	5.458000	5.466000	5.474000	5.482000	5.490000	5.498000	5.506000	5.514000	5.522000	5.530000	5.538000	5.546000	5.554000	5.562000	5.570000	5.578000	5.586000	5.594000	5.602000	5.610000	5.618000	5.626000	5.634000	5.642000	5.650000	5.658000	5.666000	5.674000	5.682000	5.690000	5.698000	5.706000	5.714000	5.722000	5.730000	5.738000	5.746000	5.754000	5.762000	5.770000	5.778000	5.786000	5.794000	5.802000	5.810000	5.818000	5.826000	5.834000	5.842000	5.850000	5.858000	5.866000	5.874000	5.882000	5.890000	5.898000	5.906000	5.914000	5.922000	5.930000	5.938000	5.946000	5.954000	5.962000	5.970000	5.978000	5.986000	5.994000	6.003000	6.011000	6.019000	6.027000	6.035000	6.043000	6.051000	6.059000	6.067000	6.075000	6.083000	6.091000	6.099000	6.107000	6.115000	6.123000	6.131000	6.139000	6.147000	6.155000	6.163000	6.171000	6.179000	6.187000	6.195000	6.203000	6.211000	6.219000	6.227000	6.235000	6.243000	6.251000	6.259000	6.267000	6.275000	6.283000	6.291000	6.299000	6.307000	6.315000	6.323000	6.331000	6.339000	6.347000	6.355000	6.363000	6.371000	6.379000	6.387000	6.395000	6.403000	6.411000	6.419000	6.427000	6.435000	6.443000	6.451000	6.459000	6.467000	6.475000	6.483000	6.491000	6.499000	6.507000	6.515000	6.523000	6.531000	6.539000	6.547000	6.555000	6.563000	6.571000	6.579000	6.587000	6.595000	6.603000	6.611000	6.619000	6.627000	6.635000	6.643000	6.651000	6.659000	6.667000	6.675000	6.683000	6.691000	6.699000	6.707000	6.715000	6.723000	6.731000	6.739000	6.747000	6.755000	6.763000	6.771000	6.779000	6.787000	6.795000	6.803000	6.811000	6.819000	6.827000	6.835000	6.843000	6.851000	6.859000	6.867000	6.875000	6.883000	6.891000	6.899000	6.907000	6.915000	6.923000	6.931000	6.939000	6.947000	6.955000	6.963000	6.971000	6.979000	6.987000	6.995000	7.003000	7.011000	7.019000	7.027000	7.035000	7.043000	7.051000	7.059000	7.067000	7.075000	7.083000	7.091000	7.099000	7.107000	7.115000	7.123000	7.131000	7.139000	7.147000	7.155000	7.163000	7.171000	7.179000	7.187000	7.195000	7.203000	7.211000	7.219000	7.227000	7.235000	7.243000	7.251000	7.259000	7.267000	7.275000	7.283000	7.291000	7.299000	7.307000	7.315000	7.323000	7.331000	7.339000	7.347000	7.355000	7.363000	7.371000	7.379000	7.387000	7.395000	7.403000	7.411000	7.419000	7.427000	7.435000	7.443000	7.451000	7.459000	7.467000	7.475000	7.483000	7.491000	7.499000	7.507000	7.515000	7.523000	7.531000	7.539000	7.547000	7.555000	7.563000	7.571000	7.579000	7.587000	7.595000	7.603000	7.611000	7.619000	7.627000	7.635000	7.643000	7.651000	7.659000	7.667000	7.675000	7.683000	7.691000	7.699000	7.707000	7.715000	7.723000	7.731000	7.739000	7.747000	7.755000	7.763000	7.771000	7.779000	7.787000	7.795000	7.803000	7.811000	7.819000	7.827000	7.835000	7.843000	7.851000	7.859000	7.867000	7.875000	7.883000	7.891000	7.899000	7.907000	7.915000	7.923000	7.931000	7.939000	7.947000	7.955000	7.963000	7.971000	7.979000	7.987000	7.995000	8.003000	8.011000	8.019000	8.027000	8.035000	8.043000	8.051000	8.059000	8.067000	8.075000	8.083000	8.091000	8.099000	8.107000	8.115000	8.123000	8.131000	8.139000	8.147000	8.155000	8.163000	8.171000	8.179000	8.187000	8.195000	8.203000	8.211000	8.219000	8.228000	8.236000	8.244000	8.252000	8.260000	8.268000	8.276000	8.284000	8.292000	8.300000	8.308000	8.316000	8.324000	8.332000	8.340000	8.348000	8.356000	8.364000	8.372000	8.380000	8.388000	8.396000	8.404000	8.412000	8.420000	8.428000	8.436000	8.444000	8.452000	8.460000	8.468000	8.476000	8.484000	8.492000	8.500000	8.508000	8.516000	8.524000	8.532000	8.540000	8.548000	8.556000	8.564000	8.572000	8.580000	8.588000	8.596000	8.604000	8.612000	8.620000	8.628000	8.636000	8.644000	8.652000	8.660000	8.668000	8.676000	8.684000	8.692000	8.700000	8.708000	8.716000	8.724000	8.732000	8.740000	8.748000	8.756000	8.764000	8.772000	8.780000	8.788000	8.796000	8.804000	8.812000	8.820000	8.828000	8.836000	8.844000	8.852000	8.860000	8.868000	8.876000	8.884000	8.892000	8.900000	8.908000	8.916000	8.924000	8.932000	8.940000	8.948000	8.956000	8.964000	8.972000	8.980000	8.988000	8.996000	9.004000	9.012000	9.020000	9.028000	9.036000	9.044000	9.052000	9.060000	9.068000	9.076000	9.084000	9.092000	9.100000	9.108000	9.116000	9.124000	9.132000	9.140000	9.148000	9.156000	9.164000	9.172000	9.180000	9.188000	9.196000	9.204000	9.212000	9.220000	9.228000	9.236000	9.244000	9.252000	9.260000	9.268000	9.276000	9.284000	9.292000	9.300000	9.308000	9.316000	9.324000	9.332000	9.340000	9.348000	9.356000	9.364000	9.372000	9.380000	9.388000	9.396000	9.404000	9.412000	9.420000	9.428000	9.436000	9.444000	9.452000	9.460000	9.468000	9.476000	9.484000	9.492000	9.500000	9.508000	9.516000	9.524000	9.532000	9.540000	9.548000	9.556000	9.564000	9.572000	9.580000	9.588000	9.596000	9.604000	9.612000	9.620000	9.628000	9.636000	9.644000	9.652000	9.660000	9.668000	9.676000	9.684000	9.692000	9.700000	9.708000	9.716000	9.724000	9.732000	9.740000	9.748000	9.756000	9.764000	9.772000	9.780000	9.788000	9.796000	9.804000	9.812000	9.820000	9.828000	9.836000	9.844000	9.852000	9.860000	9.868000	9.876000	9.884000	9.892000	9.900000	9.908000	9.916000	9.924000	9.932000	9.940000	9.948000	9.956000	9.964000	9.972000	9.980000	9.988000	9.996000	10.004000	10.012000
pressure_aorta_proximal (mmHg)	85.938000	85.938000	86.188000	86.938000	88.312000	90.562000	93.625000	97.375000	101.562000	105.938000	110.125000	113.938000	117.375000	120.562000	123.625000	126.562000	129.250000	131.688000	133.875000	135.875000	137.688000	139.312000	140.812000	142.188000	143.312000	144.312000	145.250000	146.062000	146.688000	147.250000	147.688000	148.062000	148.188000	148.000000	147.438000	146.625000	145.438000	143.938000	142.000000	139.562000	136.875000	134.250000	131.938000	130.000000	128.438000	126.938000	125.500000	124.062000	122.625000	121.375000	120.188000	119.188000	118.250000	117.438000	116.688000	116.062000	115.438000	114.875000	114.312000	113.875000	113.375000	112.938000	112.438000	112.000000	111.500000	111.000000	110.500000	110.062000	109.688000	109.250000	108.750000	108.188000	107.625000	107.125000	106.625000	106.188000	105.688000	105.188000	104.625000	104.062000	103.562000	103.000000	102.500000	101.938000	101.438000	100.938000	100.438000	99.938000	99.438000	98.938000	98.500000	98.062000	97.562000	97.062000	96.562000	96.125000	95.688000	95.312000	95.000000	94.625000	94.312000	94.062000	93.812000	93.625000	93.375000	93.125000	92.750000	92.438000	92.125000	91.812000	91.500000	91.188000	90.812000	90.438000	90.062000	89.625000	89.188000	88.688000	88.250000	87.938000	87.688000	87.500000	87.312000	87.125000	86.938000	86.812000	87.000000	87.625000	88.875000	90.875000	93.688000	97.375000	101.625000	106.000000	110.250000	114.062000	117.500000	120.750000	124.000000	127.125000	130.125000	132.750000	135.125000	137.250000	139.125000	140.812000	142.375000	143.812000	145.125000	146.375000	147.500000	148.500000	149.375000	150.062000	150.625000	150.938000	151.188000	151.250000	151.125000	150.625000	149.688000	148.188000	146.312000	143.938000	141.375000	138.625000	136.062000	133.812000	131.938000	130.375000	128.938000	127.438000	125.875000	124.375000	123.000000	121.875000	120.938000	120.188000	119.500000	118.938000	118.375000	117.750000	117.125000	116.562000	116.000000	115.562000	115.188000	114.688000	114.125000	113.562000	112.938000	112.375000	111.875000	111.375000	110.875000	110.375000	109.812000	109.250000	108.688000	108.188000	107.688000	107.125000	106.562000	106.000000	105.375000	104.812000	104.250000	103.750000	103.188000	102.625000	102.062000	101.562000	101.000000	100.500000	100.062000	99.625000	99.188000	98.750000	98.250000	97.750000	97.250000	96.875000	96.438000	96.062000	95.688000	95.375000	95.062000	94.812000	94.562000	94.312000	94.000000	93.688000	93.375000	93.000000	92.688000	92.375000	92.062000	91.688000	91.312000	90.875000	90.438000	90.000000	89.562000	89.188000	88.875000	88.688000	88.500000	88.250000	87.938000	87.812000	87.875000	88.312000	89.250000	90.875000	93.375000	96.688000	100.750000	105.188000	109.562000	113.625000	117.312000	120.688000	124.000000	127.250000	130.438000	133.375000	135.875000	138.062000	140.000000	141.812000	143.562000	145.188000	146.750000	148.062000	149.312000	150.438000	151.500000	152.375000	153.000000	153.562000	153.938000	154.250000	154.375000	154.125000	153.438000	152.312000	150.688000	148.625000	146.062000	143.188000	140.250000	137.562000	135.188000	133.188000	131.500000	130.000000	128.438000	126.750000	125.062000	123.688000	122.562000	121.688000	120.938000	120.250000	119.562000	118.875000	118.188000	117.625000	117.062000	116.500000	116.062000	115.562000	115.062000	114.438000	113.812000	113.250000	112.750000	112.250000	111.688000	111.125000	110.562000	110.000000	109.438000	108.812000	108.250000	107.688000	107.188000	106.688000	106.125000	105.562000	104.938000	104.312000	103.750000	103.188000	102.750000	102.188000	101.688000	101.125000	100.562000	100.000000	99.500000	99.000000	98.500000	98.000000	97.500000	97.125000	96.750000	96.438000	96.062000	95.750000	95.438000	95.188000	95.000000	94.750000	94.438000	94.000000	93.562000	93.188000	92.812000	92.500000	92.125000	91.688000	91.188000	90.688000	90.188000	89.750000	89.375000	89.125000	88.875000	88.625000	88.312000	88.125000	88.000000	88.062000	88.375000	89.188000	90.688000	93.000000	96.125000	99.938000	104.250000	108.625000	112.688000	116.375000	119.625000	122.750000	125.875000	128.938000	131.812000	134.375000	136.500000	138.375000	140.062000	141.688000	143.312000	144.875000	146.312000	147.562000	148.625000	149.438000	150.125000	150.750000	151.312000	151.688000	151.688000	151.438000	150.938000	150.188000	149.188000	147.625000	145.562000	142.875000	139.812000	136.875000	134.312000	132.250000	130.562000	129.062000	127.562000	126.062000	124.500000	123.062000	121.812000	120.750000	119.938000	119.188000	118.500000	117.750000	117.062000	116.562000	116.062000	115.625000	115.188000	114.688000	114.125000	113.625000	113.125000	112.625000	112.125000	111.625000	111.188000	110.688000	110.188000	109.625000	109.062000	108.438000	107.938000	107.438000	106.938000	106.438000	105.875000	105.250000	104.688000	104.125000	103.562000	103.062000	102.500000	102.000000	101.438000	100.875000	100.312000	99.750000	99.312000	98.812000	98.375000	97.875000	97.375000	96.875000	96.500000	96.062000	95.688000	95.312000	95.000000	94.750000	94.500000	94.250000	94.000000	93.750000	93.438000	93.062000	92.688000	92.250000	91.938000	91.562000	91.250000	90.875000	90.438000	90.000000	89.562000	89.125000	88.750000	88.375000	88.062000	87.812000	87.625000	87.500000	87.438000	87.438000	87.562000	88.125000	89.312000	91.312000	94.188000	97.750000	101.875000	106.125000	110.312000	114.188000	117.750000	121.062000	124.188000	127.250000	130.062000	132.625000	134.938000	137.062000	139.000000	140.812000	142.562000	144.188000	145.625000	146.812000	147.812000	148.688000	149.438000	150.125000	150.625000	150.938000	151.062000	150.938000	150.562000	149.938000	148.875000	147.375000	145.375000	142.875000	140.000000	137.250000	134.750000	132.625000	130.812000	129.250000	127.812000	126.438000	125.000000	123.625000	122.312000	121.125000	120.250000	119.438000	118.750000	118.062000	117.438000	116.812000	116.250000	115.750000	115.312000	114.875000	114.375000	113.875000	113.312000	112.875000	112.438000	112.000000	111.500000	110.938000	110.438000	109.938000	109.500000	108.938000	108.375000	107.812000	107.312000	106.750000	106.250000	105.625000	105.062000	104.438000	103.875000	103.375000	102.875000	102.312000	101.750000	101.188000	100.625000	100.125000	99.625000	99.188000	98.688000	98.188000	97.750000	97.250000	96.812000	96.375000	95.938000	95.562000	95.312000	95.062000	94.812000	94.500000	94.250000	93.938000	93.688000	93.438000	93.125000	92.750000	92.375000	92.062000	91.688000	91.375000	91.062000	90.688000	90.250000	89.812000	89.375000	88.938000	88.688000	88.438000	88.188000	87.938000	87.688000	87.562000	87.562000	87.750000	88.250000	89.250000	91.000000	93.562000	96.875000	100.875000	105.250000	109.625000	113.688000	117.375000	120.625000	123.812000	126.875000	129.938000	132.750000	135.125000	137.188000	139.000000	140.750000	142.500000	144.125000	145.688000	147.000000	148.125000	149.188000	150.062000	150.875000	151.500000	152.062000	152.438000	152.500000	152.312000	151.875000	151.000000	149.750000	148.000000	145.812000	143.188000	140.375000	137.688000	135.188000	133.125000	131.438000	129.938000	128.500000	127.000000	125.438000	123.938000	122.688000	121.688000	120.812000	120.125000	119.438000	118.812000	118.250000	117.688000	117.125000	116.688000	116.188000	115.750000	115.250000	114.812000	114.312000	113.812000	113.312000	112.750000	112.188000	111.688000	111.188000	110.688000	110.188000	109.562000	109.000000	108.438000	107.938000	107.375000	106.812000	106.250000	105.688000	105.188000	104.625000	104.062000	103.438000	102.875000	102.375000	101.875000	101.375000	100.875000	100.312000	99.750000	99.250000	98.812000	98.375000	97.938000	97.500000	97.062000	96.688000	96.312000	96.000000	95.750000	95.500000	95.250000	95.000000	94.750000	94.500000	94.188000	93.875000	93.562000	93.250000	92.938000	92.562000	92.188000	91.750000	91.312000	90.938000	90.562000	90.125000	89.688000	89.312000	89.062000	88.812000	88.562000	88.375000	88.250000	88.312000	88.688000	89.562000	91.125000	93.562000	96.875000	100.938000	105.438000	109.812000	113.875000	117.500000	120.812000	124.062000	127.375000	130.688000	133.812000	136.562000	138.875000	140.938000	142.812000	144.625000	146.375000	147.938000	149.438000	150.750000	151.938000	153.000000	153.812000	154.500000	155.062000	155.438000	155.688000	155.688000	155.312000	154.625000	153.500000	152.000000	150.062000	147.688000	144.875000	141.875000	139.000000	136.500000	134.375000	132.625000	131.000000	129.500000	127.938000	126.375000	124.938000	123.750000	122.812000	122.000000	121.250000	120.562000	119.875000	119.312000	118.812000	118.375000	117.875000	117.312000	116.750000	116.250000	115.688000	115.125000	114.500000	113.938000	113.375000	112.812000	112.250000	111.625000	111.000000	110.312000	109.688000	109.062000	108.500000	107.938000	107.375000	106.750000	106.188000	105.625000	105.062000	104.500000	103.875000	103.312000	102.750000	102.250000	101.750000	101.250000	100.688000	100.125000	99.625000	99.125000	98.625000	98.188000	97.688000	97.250000	96.875000	96.500000	96.188000	95.875000	95.688000	95.438000	95.188000	94.875000	94.500000	94.125000	93.750000	93.438000	93.062000	92.688000	92.312000	91.875000	91.375000	90.875000	90.375000	89.938000	89.625000	89.312000	89.000000	88.812000	88.562000	88.438000	88.312000	88.375000	88.750000	89.688000	91.312000	93.812000	97.188000	101.188000	105.625000	109.938000	114.000000	117.562000	120.875000	124.062000	127.250000	130.375000	133.250000	135.812000	137.938000	139.812000	141.438000	143.062000	144.750000	146.375000	148.000000	149.312000	150.375000	151.188000	151.875000	152.500000	153.000000	153.312000	153.375000	153.188000	152.812000	152.125000	151.125000	149.562000	147.312000	144.562000	141.562000	138.688000	136.188000	134.062000	132.312000	130.750000	129.125000	127.438000	125.812000	124.250000	123.000000	122.000000	121.125000	120.312000	119.562000	118.875000	118.250000	117.688000	117.188000	116.688000	116.188000	115.625000	115.125000	114.562000	114.062000	113.562000	113.000000	112.500000	112.000000	111.438000	110.875000	110.375000	109.812000	109.250000	108.688000	108.125000	107.625000	107.062000	106.500000	105.938000	105.312000	104.750000	104.125000	103.562000	102.938000	102.375000	101.875000	101.375000	100.812000	100.250000	99.688000	99.188000	98.688000	98.188000	97.750000	97.312000	96.875000	96.438000	96.000000	95.500000	95.125000	94.875000	94.625000	94.438000	94.188000	93.938000	93.688000	93.312000	92.938000	92.562000	92.188000	91.875000	91.625000	91.312000	90.875000	90.375000	89.938000	89.562000	89.125000	88.750000	88.312000	88.000000	87.750000	87.625000	87.438000	87.312000	87.250000	87.312000	87.750000	88.750000	90.438000	93.062000	96.500000	100.562000	104.938000	109.250000	113.250000	116.812000	120.125000	123.312000	126.438000	129.438000	132.250000	134.688000	136.812000	138.562000	140.250000	141.875000	143.438000	144.875000	146.188000	147.250000	148.250000	149.125000	149.875000	150.500000	151.000000	151.312000	151.500000	151.438000	151.062000	150.188000	148.750000	146.750000	144.125000	141.250000	138.312000	135.688000	133.438000	131.562000	129.938000	128.438000	126.938000	125.500000	124.062000	122.750000	121.562000	120.562000	119.688000	118.938000	118.312000	117.688000	117.125000	116.562000	116.062000	115.562000	115.062000	114.625000	114.188000	113.750000	113.312000	112.750000	112.188000	111.688000	111.188000	110.750000	110.250000	109.812000	109.312000	108.750000	108.125000	107.500000	106.938000	106.438000	105.812000	105.250000	104.688000	104.125000	103.562000	103.000000	102.375000	101.750000	101.188000	100.688000	100.250000	99.812000	99.312000	98.812000	98.250000	97.750000	97.312000	96.875000	96.438000	96.000000	95.625000	95.188000	94.750000	94.312000	94.000000	93.812000	93.625000	93.375000	93.125000	92.812000	92.500000	92.250000	91.938000	91.688000	91.375000	91.000000	90.562000	90.188000	89.812000	89.500000	89.125000	88.688000	88.250000	87.812000	87.500000	87.250000	87.000000	86.812000	86.688000	86.562000	86.625000	86.875000	87.688000	89.188000	91.500000	94.625000	98.500000	102.812000	107.188000	111.375000	115.188000	118.625000	121.875000	125.000000	128.000000	130.812000	133.438000	135.812000	137.875000	139.750000	141.438000	143.000000	144.562000	145.938000	147.250000	148.312000	149.250000	150.000000	150.625000	151.188000	151.625000	151.938000	151.875000	151.438000	150.625000	149.375000	147.812000	145.688000	143.188000	140.375000	137.625000	135.250000	133.250000	131.500000	129.875000	128.312000	126.688000	125.188000	123.812000	122.562000	121.500000	120.625000	119.812000	119.062000	118.438000	117.875000	117.375000	116.812000	116.375000	115.938000	115.500000	115.062000	114.562000	114.000000	113.500000	113.000000	112.562000	112.125000	111.625000	111.062000	110.562000	110.062000	109.500000	108.875000	108.312000	107.812000	107.250000	106.688000	106.125000	105.500000	104.875000	104.250000	103.750000	103.188000	102.688000	102.062000	101.500000	100.938000	100.375000	99.938000	99.500000	99.000000	98.562000	98.000000	97.500000	97.062000	96.688000	96.312000	95.938000	95.562000	95.125000	94.750000	94.438000	94.188000	94.000000	93.812000	93.625000	93.438000	93.125000	92.750000	92.438000	92.125000	91.875000	91.562000	91.250000	90.875000	90.438000	90.062000	89.625000	89.250000	88.812000	88.438000	88.125000	87.875000	87.688000	87.500000	87.312000
velocity_aorta_distal (cm/s)	0.997000	0.997000	0.997000	0.997000	0.997000	0.997000	0.997000	0.997000	0.997000	0.997000	7.725000	14.453000	21.180000	27.908000	41.364000	54.820000	68.276000	81.732000	81.233000	80.735000	80.237000	79.738000	76.748000	73.758000	70.768000	67.777000	64.040000	60.302000	56.564000	52.827000	50.584000	48.341000	46.099000	43.856000	42.610000	41.364000	40.118000	38.872000	37.626000	36.381000	35.135000	33.889000	26.912000	19.935000	12.957000	5.980000	4.734000	3.489000	2.243000	0.997000	0.997000	0.997000	0.997000	0.997000	4.984000	8.971000	12.957000	16.944000	12.957000	8.971000	4.984000	0.997000	0.997000	0.997000	0.997000	0.997000	0.997000	0.997000	0.997000	0.997000	0.997000	0.997000	0.997000	0.997000	0.997000	0.997000	0.997000	0.997000	0.997000	0.997000	0.997000	0.997000	0.997000	0.997000	0.997000	0.997000	0.997000	0.997000	0.997000	0.997000	0.997000	0.997000	0.997000	0.997000	0.997000	0.997000	0.997000	0.997000	0.997000	0.997000	0.997000	0.997000	0.997000	0.997000	0.997000	0.997000	0.997000	0.997000	0.997000	0.997000	0.997000	0.997000	0.997000	0.997000	0.997000	0.997000	0.997000	0.997000	0.997000	0.997000	0.997000	0.997000	0.997000	0.997000	0.997000	0.997000	0.997000	0.997000	0.997000	0.997000	0.997000	0.997000	0.997000	0.997000	8.223000	15.449000	22.676000	29.902000	41.613000	53.325000	65.036000	76.748000	76.499000	76.250000	76.000000	75.751000	74.256000	72.761000	71.266000	69.771000	66.033000	62.295000	58.558000	54.820000	52.328000	49.836000	47.345000	44.853000	43.108000	41.364000	39.620000	37.876000	36.630000	35.384000	34.138000	32.892000	30.899000	28.905000	26.912000	24.918000	18.938000	12.957000	6.977000	0.997000	0.997000	0.997000	0.997000	0.997000	0.997000	0.997000	0.997000	0.997000	0.997000	0.997000	0.997000	0.997000	0.997000	0.997000	0.997000	0.997000	0.997000	0.997000	0.997000	0.997000	0.997000	0.997000	0.997000	0.997000	0.997000	0.997000	0.997000	0.997000	0.997000	0.997000	0.997000	0.997000	0.997000	0.997000	0.997000	0.997000	0.997000	0.997000	0.997000	0.997000	0.997000	0.997000	0.997000	0.997000	0.997000	0.997000	0.997000	0.997000	0.997000	0.997000	0.997000	0.997000	0.997000	0.997000	0.997000	0.997000	0.997000	0.997000	0.997000	0.997000	0.997000	0.997000	0.997000	0.997000	0.997000	0.997000	0.997000	0.997000	0.997000	0.997000	0.997000	0.997000	0.997000	0.997000	0.997000	0.997000	0.997000	0.997000	0.997000	0.997000	0.997000	0.997000	0.997000	0.997000	7.974000	14.951000	21.928000	28.905000	39.620000	50.335000	61.050000	71.764000	72.263000	72.761000	73.259000	73.758000	71.764000	69.771000	67.777000	65.784000	62.794000	59.804000	56.813000	53.823000	51.830000	49.836000	47.843000	45.849000	43.607000	41.364000	39.122000	36.879000	35.135000	33.390000	31.646000	29.902000	27.659000	25.417000	23.174000	20.931000	15.948000	10.964000	5.980000	0.997000	0.997000	0.997000	0.997000	0.997000	0.997000	0.997000	0.997000	0.997000	0.997000	0.997000	0.997000	0.997000	0.997000	0.997000	0.997000	0.997000	0.997000	0.997000	0.997000	0.997000	0.997000	0.997000	0.997000	0.997000	0.997000	0.997000	0.997000	0.997000	0.997000	0.997000	0.997000	0.997000	0.997000	0.997000	0.997000	0.997000	0.997000	0.997000	0.997000	0.997000	0.997000	0.997000	0.997000	0.997000	0.997000	0.997000	0.997000	0.997000	0.997000	0.997000	0.997000	0.997000	0.997000	0.997000	0.997000	0.997000	0.997000	0.997000	0.997000	0.997000	0.997000	0.997000	0.997000	0.997000	0.997000	0.997000	0.997000	0.997000	0.997000	0.997000	0.997000	0.997000	0.997000	0.997000	0.997000	0.997000	0.997000	0.997000	0.997000	0.997000	0.997000	0.997000	0.997000	0.997000	8.971000	16.944000	24.918000	32.892000	43.108000	53.325000	63.541000	73.758000	74.007000	74.256000	74.505000	74.755000	73.259000	71.764000	70.269000	68.774000	65.036000	61.299000	57.561000	53.823000	51.331000	48.840000	46.348000	43.856000	42.361000	40.866000	39.371000	37.876000	35.633000	33.390000	31.148000	28.905000	22.177000	15.449000	8.721000	1.993000	1.744000	1.495000	1.246000	0.997000	0.997000	0.997000	0.997000	0.997000	0.997000	0.997000	0.997000	0.997000	0.997000	0.997000	0.997000	0.997000	0.997000	0.997000	0.997000	0.997000	0.997000	0.997000	0.997000	0.997000	0.997000	0.997000	0.997000	0.997000	0.997000	0.997000	0.997000	0.997000	0.997000	0.997000	0.997000	0.997000	0.997000	0.997000	0.997000	0.997000	0.997000	0.997000	0.997000	0.997000	0.997000	0.997000	0.997000	0.997000	0.997000	0.997000	0.997000	0.997000	0.997000	0.997000	0.997000	0.997000	0.997000	0.997000	0.997000	0.997000	0.997000	0.997000	0.997000	0.997000	0.997000	0.997000	0.997000	0.997000	0.997000	0.997000	0.997000	0.997000	0.997000	0.997000	0.997000	0.997000	0.997000	0.997000	0.997000	0.997000	0.997000	0.997000	0.997000	0.997000	0.997000	0.997000	0.997000	0.997000	9.469000	17.941000	26.413000	34.885000	46.099000	57.312000	68.525000	79.738000	79.240000	78.741000	78.243000	77.745000	74.505000	71.266000	68.027000	64.787000	62.295000	59.804000	57.312000	54.820000	52.079000	49.338000	46.597000	43.856000	42.859000	41.863000	40.866000	39.869000	39.122000	38.374000	37.626000	36.879000	29.154000	21.430000	13.705000	5.980000	4.734000	3.489000	2.243000	0.997000	0.997000	0.997000	0.997000	0.997000	0.997000	0.997000	0.997000	0.997000	0.997000	0.997000	0.997000	0.997000	0.997000	0.997000	0.997000	0.997000	0.997000	0.997000	0.997000	0.997000	0.997000	0.997000	0.997000	0.997000	0.997000	0.997000	0.997000	0.997000	0.997000	0.997000	0.997000	0.997000	0.997000	0.997000	0.997000	0.997000	0.997000	0.997000	0.997000	0.997000	0.997000	0.997000	0.997000	0.997000	0.997000	0.997000	0.997000	0.997000	0.997000	0.997000	0.997000	0.997000	0.997000	0.997000	0.997000	0.997000	0.997000	0.997000	0.997000	0.997000	0.997000	0.997000	0.997000	0.997000	0.997000	0.997000	0.997000	0.997000	0.997000	0.997000	0.997000	0.997000	0.997000	0.997000	0.997000	0.997000	0.997000	0.997000	0.997000	0.997000	0.997000	0.997000	0.997000	0.997000	0.997000	0.997000	0.997000	0.997000	16.695000	32.394000	48.092000	63.791000	68.027000	72.263000	76.499000	80.735000	77.496000	74.256000	71.017000	67.777000	65.036000	62.295000	59.554000	56.813000	54.072000	51.331000	48.590000	45.849000	43.607000	41.364000	39.122000	36.879000	36.879000	36.879000	36.879000	36.879000	34.387000	31.895000	29.403000	26.912000	20.433000	13.954000	7.475000	0.997000	0.997000	0.997000	0.997000	0.997000	1.744000	2.492000	3.239000	3.987000	3.239000	2.492000	1.744000	0.997000	0.997000	0.997000	0.997000	0.997000	0.997000	0.997000	0.997000	0.997000	3.738000	6.479000	9.220000	11.961000	9.220000	6.479000	3.738000	0.997000	0.997000	0.997000	0.997000	0.997000	0.997000	0.997000	0.997000	0.997000	0.997000	0.997000	0.997000	0.997000	0.997000	0.997000	0.997000	0.997000	0.997000	0.997000	0.997000	0.997000	0.997000	0.997000	0.997000	0.997000	0.997000	0.997000	0.997000	0.997000	0.997000	0.997000	0.997000	0.997000	0.997000	0.997000	0.997000	0.997000	0.997000	0.997000	0.997000	0.997000	0.997000	0.997000	0.997000	0.997000	0.997000	0.997000	0.997000	0.997000	0.997000	0.997000	0.997000	0.997000	0.997000	0.997000	0.997000	0.997000	0.997000	0.997000	0.997000	0.997000	13.705000	26.413000	39.122000	51.830000	58.309000	64.787000	71.266000	77.745000	76.499000	75.253000	74.007000	72.761000	70.269000	67.777000	65.286000	62.794000	59.305000	55.817000	52.328000	48.840000	47.095000	45.351000	43.607000	41.863000	40.367000	38.872000	37.377000	35.882000	34.387000	32.892000	31.397000	29.902000	22.925000	15.948000	8.971000	1.993000	1.744000	1.495000	1.246000	0.997000	0.997000	0.997000	0.997000	0.997000	0.997000	0.997000	0.997000	0.997000	0.997000	0.997000	0.997000	0.997000	0.997000	0.997000	0.997000	0.997000	0.997000	0.997000	0.997000	0.997000	0.997000	0.997000	0.997000	0.997000	0.997000	0.997000	0.997000	0.997000	0.997000	0.997000	0.997000	0.997000	0.997000	0.997000	0.997000	0.997000	0.997000	0.997000	0.997000	0.997000	0.997000	0.997000	0.997000	0.997000	0.997000	0.997000	0.997000	0.997000	0.997000	0.997000	0.997000	0.997000	0.997000	0.997000	0.997000	0.997000	0.997000	0.997000	0.997000	0.997000	0.997000	0.997000	0.997000	0.997000	0.997000	0.997000	0.997000	0.997000	0.997000	0.997000	0.997000	0.997000	0.997000	0.997000	0.997000	0.997000	0.997000	0.997000	0.997000	0.997000	0.997000	0.997000	0.997000	0.997000	13.207000	25.417000	37.626000	49.836000	56.564000	63.292000	70.020000	76.748000	76.250000	75.751000	75.253000	74.755000	71.017000	67.279000	63.541000	59.804000	57.561000	55.318000	53.076000	50.833000	48.590000	46.348000	44.105000	41.863000	40.617000	39.371000	38.125000	36.879000	34.636000	32.394000	30.151000	27.908000	21.180000	14.453000	7.725000	0.997000	0.997000	0.997000	0.997000	0.997000	0.997000	0.997000	0.997000	0.997000	0.997000	0.997000	0.997000	0.997000	0.997000	0.997000	0.997000	0.997000	0.997000	0.997000	0.997000	0.997000	0.997000	0.997000	0.997000	0.997000	0.997000	0.997000	0.997000	0.997000	0.997000	0.997000	0.997000	0.997000	0.997000	0.997000	0.997000	0.997000	0.997000	0.997000	0.997000	0.997000	0.997000	0.997000	0.997000	0.997000	0.997000	0.997000	0.997000	0.997000	0.997000	0.997000	0.997000	0.997000	0.997000	0.997000	0.997000	0.997000	0.997000	0.997000	0.997000	0.997000	0.997000	0.997000	0.997000	0.997000	0.997000	0.997000	0.997000	0.997000	0.997000	0.997000	0.997000	0.997000	0.997000	0.997000	0.997000	0.997000	0.997000	0.997000	0.997000	0.997000	0.997000	0.997000	0.997000	0.997000	0.997000	0.997000	0.997000	0.997000	7.974000	14.951000	21.928000	28.905000	40.118000	51.331000	62.545000	73.758000	74.755000	75.751000	76.748000	77.745000	76.000000	74.256000	72.512000	70.768000	67.279000	63.791000	60.302000	56.813000	54.072000	51.331000	48.590000	45.849000	44.853000	43.856000	42.859000	41.863000	41.115000	40.367000	39.620000	38.872000	33.390000	27.908000	22.426000	16.944000	12.957000	8.971000	4.984000	0.997000	0.997000	0.997000	0.997000	0.997000	0.997000	0.997000	0.997000	0.997000	0.997000	0.997000	0.997000	0.997000	0.997000	0.997000	0.997000	0.997000	0.997000	0.997000	0.997000	0.997000	0.997000	0.997000	0.997000	0.997000	0.997000	0.997000	0.997000	0.997000	0.997000	0.997000	0.997000	0.997000	0.997000	0.997000	0.997000	0.997000	0.997000	0.997000	0.997000	0.997000	0.997000	0.997000	0.997000	0.997000	0.997000	0.997000	0.997000	0.997000	0.997000	0.997000	0.997000	0.997000	0.997000	0.997000	0.997000	0.997000	0.997000	0.997000	0.997000	0.997000	0.997000	0.997000	0.997000	0.997000	0.997000	0.997000	0.997000	0.997000	0.997000	0.997000	0.997000	0.997000	0.997000	0.997000	0.997000	0.997000	0.997000	0.997000	0.997000	0.997000	0.997000	0.997000	0.997000	0.997000	0.997000	0.997000	0.997000	0.997000	8.971000	16.944000	24.918000	32.892000	44.105000	55.318000	66.532000	77.745000	77.246000	76.748000	76.250000	75.751000	73.259000	70.768000	68.276000	65.784000	62.794000	59.804000	56.813000	53.823000	51.830000	49.836000	47.843000	45.849000	44.853000	43.856000	42.859000	41.863000	40.118000	38.374000	36.630000	34.885000	26.662000	18.439000	10.216000	1.993000	1.744000	1.495000	1.246000	0.997000	0.997000	0.997000	0.997000	0.997000	0.997000	0.997000	0.997000	0.997000	0.997000	0.997000	0.997000	0.997000	0.997000	0.997000	0.997000	0.997000	0.997000	0.997000	0.997000	0.997000	0.997000	0.997000	0.997000	0.997000	0.997000	0.997000	0.997000	0.997000	0.997000	0.997000	0.997000	0.997000	0.997000	0.997000	0.997000	0.997000	0.997000	0.997000	0.997000	0.997000	0.997000	0.997000	0.997000	0.997000	0.997000	0.997000	0.997000	0.997000	0.997000	0.997000	0.997000	0.997000	0.997000	0.997000	0.997000	0.997000	0.997000	0.997000	0.997000	0.997000	0.997000	0.997000	0.997000	0.997000	0.997000	0.997000	0.997000	0.997000	0.997000	0.997000	0.997000	0.997000	0.997000	0.997000	0.997000	0.997000	0.997000	0.997000

Subject #7 Base
LV EDV = 109 mL; LV ESV = 58 mL; LV mass = 85 g
time (s)	0.000000	0.008000	0.016000	0.024000	0.032000	0.040000	0.048000	0.056000	0.064000	0.072000	0.080000	0.088000	0.096000	0.104000	0.112000	0.120000	0.128000	0.136000	0.144000	0.152000	0.160000	0.168000	0.176000	0.184000	0.192000	0.200000	0.208000	0.216000	0.224000	0.232000	0.240000	0.248000	0.256000	0.264000	0.272000	0.280000	0.288000	0.296000	0.304000	0.312000	0.320000	0.328000	0.336000	0.344000	0.352000	0.360000	0.368000	0.376000	0.384000	0.392000	0.400000	0.408000	0.416000	0.424000	0.432000	0.440000	0.448000	0.456000	0.464000	0.472000	0.480000	0.489000	0.497000	0.505000	0.513000	0.521000	0.529000	0.537000	0.545000	0.553000	0.561000	0.569000	0.577000	0.585000	0.593000	0.601000	0.609000	0.617000	0.625000	0.633000	0.641000	0.649000	0.657000	0.665000	0.673000	0.681000	0.689000	0.697000	0.705000	0.713000	0.721000	0.729000	0.737000	0.745000	0.753000	0.761000	0.769000	0.777000	0.785000	0.793000	0.801000	0.809000	0.817000	0.825000	0.833000	0.841000	0.849000	0.857000	0.865000	0.873000	0.881000	0.889000	0.897000	0.905000	0.913000	0.921000	0.929000	0.937000	0.945000	0.953000	0.961000	0.969000	0.977000	0.985000	0.993000	1.001000	1.009000	1.017000	1.025000	1.033000	1.041000	1.049000	1.057000	1.065000	1.073000	1.081000	1.089000	1.097000	1.105000	1.113000	1.121000	1.129000	1.137000	1.145000	1.153000	1.161000	1.169000	1.177000	1.185000	1.193000	1.201000	1.209000	1.217000	1.225000	1.233000	1.241000	1.249000	1.257000	1.265000	1.273000	1.281000	1.289000	1.297000	1.305000	1.313000	1.321000	1.329000	1.337000	1.345000	1.353000	1.361000	1.369000	1.377000	1.385000	1.393000	1.401000	1.409000	1.417000	1.425000	1.433000	1.441000	1.449000	1.457000	1.465000	1.473000	1.481000	1.489000	1.497000	1.505000	1.513000	1.521000	1.529000	1.537000	1.545000	1.553000	1.561000	1.569000	1.577000	1.585000	1.593000	1.601000	1.609000	1.617000	1.625000	1.633000	1.641000	1.649000	1.657000	1.665000	1.673000	1.681000	1.689000	1.697000	1.705000	1.713000	1.721000	1.729000	1.737000	1.745000	1.753000	1.761000	1.769000	1.777000	1.785000	1.793000	1.801000	1.809000	1.817000	1.825000	1.833000	1.841000	1.849000	1.857000	1.865000	1.873000	1.881000	1.889000	1.897000	1.905000	1.913000	1.921000	1.929000	1.937000	1.945000	1.953000	1.961000	1.969000	1.977000	1.985000	1.993000	2.001000	2.009000	2.017000	2.025000	2.033000	2.041000	2.049000	2.057000	2.065000	2.073000	2.081000	2.089000	2.097000	2.105000	2.113000	2.121000	2.129000	2.137000	2.145000	2.153000	2.161000	2.169000	2.177000	2.185000	2.193000	2.201000	2.209000	2.217000	2.225000	2.233000	2.241000	2.249000	2.257000	2.265000	2.273000	2.281000	2.289000	2.297000	2.305000	2.313000	2.321000	2.329000	2.337000	2.345000	2.353000	2.361000	2.369000	2.377000	2.385000	2.393000	2.401000	2.409000	2.417000	2.425000	2.433000	2.441000	2.449000	2.457000	2.465000	2.473000	2.481000	2.489000	2.497000	2.505000	2.513000	2.521000	2.529000	2.537000	2.545000	2.553000	2.561000	2.569000	2.577000	2.585000	2.593000	2.601000	2.609000	2.617000	2.625000	2.633000	2.641000	2.649000	2.657000	2.665000	2.673000	2.681000	2.689000	2.697000	2.706000	2.714000	2.722000	2.730000	2.738000	2.746000	2.754000	2.762000	2.770000	2.778000	2.786000	2.794000	2.802000	2.810000	2.818000	2.826000	2.834000	2.842000	2.850000	2.858000	2.866000	2.874000	2.882000	2.890000	2.898000	2.906000	2.914000	2.922000	2.930000	2.938000	2.946000	2.954000	2.962000	2.970000	2.978000	2.986000	2.994000	3.002000	3.010000	3.018000	3.026000	3.034000	3.042000	3.050000	3.058000	3.066000	3.074000	3.082000	3.090000	3.098000	3.106000	3.114000	3.122000	3.130000	3.138000	3.146000	3.154000	3.162000	3.170000	3.178000	3.186000	3.194000	3.202000	3.210000	3.218000	3.226000	3.234000	3.242000	3.250000	3.258000	3.266000	3.274000	3.282000	3.290000	3.298000	3.306000	3.314000	3.322000	3.330000	3.338000	3.346000	3.354000	3.362000	3.370000	3.378000	3.386000	3.394000	3.402000	3.410000	3.418000	3.426000	3.434000	3.442000	3.450000	3.458000	3.466000	3.474000	3.482000	3.490000	3.498000	3.506000	3.514000	3.522000	3.530000	3.538000	3.546000	3.554000	3.562000	3.570000	3.578000	3.586000	3.594000	3.602000	3.610000	3.618000	3.626000	3.634000	3.642000	3.650000	3.658000	3.666000	3.674000	3.682000	3.690000	3.698000	3.706000	3.714000	3.722000	3.730000	3.738000	3.746000	3.754000	3.762000	3.770000	3.778000	3.786000	3.794000	3.802000	3.810000	3.818000	3.826000	3.834000	3.842000	3.850000	3.858000	3.866000	3.874000	3.882000	3.890000	3.898000	3.906000	3.914000	3.922000	3.930000	3.938000	3.946000	3.954000	3.962000	3.970000	3.978000	3.986000	3.994000	4.002000	4.010000	4.018000	4.026000	4.034000	4.042000	4.050000	4.058000	4.066000	4.074000	4.082000	4.090000	4.098000	4.106000	4.114000	4.122000	4.130000	4.138000	4.146000	4.154000	4.162000	4.170000	4.178000	4.186000	4.194000	4.202000	4.210000	4.218000	4.226000	4.234000	4.242000	4.250000	4.258000	4.266000	4.274000	4.282000	4.290000	4.298000	4.306000	4.314000	4.322000	4.330000	4.338000	4.346000	4.354000	4.362000	4.370000	4.378000	4.386000	4.394000	4.402000	4.410000	4.418000	4.426000	4.434000	4.442000	4.450000	4.458000	4.466000	4.474000	4.482000	4.490000	4.498000	4.506000	4.514000	4.522000	4.530000	4.538000	4.546000	4.554000	4.562000	4.570000	4.578000	4.586000	4.594000	4.602000	4.610000	4.618000	4.626000	4.634000	4.642000	4.650000	4.658000	4.666000	4.674000	4.682000	4.690000	4.698000	4.706000	4.714000	4.722000	4.730000	4.738000	4.746000	4.754000	4.762000	4.770000	4.778000	4.786000	4.794000	4.802000	4.810000	4.818000	4.826000	4.834000	4.842000	4.850000	4.858000	4.866000	4.874000	4.882000	4.890000	4.898000	4.906000	4.914000	4.922000	4.931000	4.939000	4.947000	4.955000	4.963000	4.971000	4.979000	4.987000	4.995000	5.003000	5.011000	5.019000	5.027000	5.035000	5.043000	5.051000	5.059000	5.067000	5.075000	5.083000	5.091000	5.099000	5.107000	5.115000	5.123000	5.131000	5.139000	5.147000	5.155000	5.163000	5.171000	5.179000	5.187000	5.195000	5.203000	5.211000	5.219000	5.227000	5.235000	5.243000	5.251000	5.259000	5.267000	5.275000	5.283000	5.291000	5.299000	5.307000	5.315000	5.323000	5.331000	5.339000	5.347000	5.355000	5.363000	5.371000	5.379000	5.387000	5.395000	5.403000	5.411000	5.419000	5.427000	5.435000	5.443000	5.451000	5.459000	5.467000	5.475000	5.483000	5.491000	5.499000	5.507000	5.515000	5.523000	5.531000	5.539000	5.547000	5.555000	5.563000	5.571000	5.579000	5.587000	5.595000	5.603000	5.611000	5.619000	5.627000	5.635000	5.643000	5.651000	5.659000	5.667000	5.675000	5.683000	5.691000	5.699000	5.707000	5.715000	5.723000	5.731000	5.739000	5.747000	5.755000	5.763000	5.771000	5.779000	5.787000	5.795000	5.803000	5.811000	5.819000	5.827000	5.835000	5.843000	5.851000	5.859000	5.867000	5.875000	5.883000	5.891000	5.899000	5.907000	5.915000	5.923000	5.931000	5.939000	5.947000	5.955000	5.963000	5.971000	5.979000	5.987000	5.995000	6.003000	6.011000	6.019000	6.027000	6.035000	6.043000	6.051000	6.059000	6.067000	6.075000	6.083000	6.091000	6.099000	6.107000	6.115000	6.123000	6.131000	6.139000	6.147000	6.155000	6.163000	6.171000	6.179000	6.187000	6.195000	6.203000	6.211000	6.219000	6.227000	6.235000	6.243000	6.251000	6.259000	6.267000	6.275000	6.283000	6.291000	6.299000	6.307000	6.315000	6.323000	6.331000	6.339000	6.347000	6.355000	6.363000	6.371000	6.379000	6.387000	6.395000	6.403000	6.411000	6.419000	6.427000	6.435000	6.443000	6.451000	6.459000	6.467000	6.475000	6.483000	6.491000	6.499000	6.507000	6.515000	6.523000	6.531000	6.539000	6.547000	6.555000	6.563000	6.571000	6.579000	6.587000	6.595000	6.603000	6.611000	6.619000	6.627000	6.635000	6.643000	6.651000	6.659000	6.667000	6.675000	6.683000	6.691000	6.699000	6.707000	6.715000	6.723000	6.731000	6.739000	6.747000	6.755000	6.763000	6.771000	6.779000	6.787000	6.795000	6.803000	6.811000	6.819000	6.827000	6.835000	6.843000	6.851000	6.859000	6.867000	6.875000	6.883000	6.891000	6.899000	6.907000	6.915000	6.923000	6.931000	6.939000	6.947000	6.955000	6.963000	6.971000	6.979000	6.987000	6.995000	7.003000	7.011000	7.019000	7.027000	7.035000	7.043000	7.051000	7.059000	7.067000	7.075000	7.083000	7.091000	7.099000	7.107000	7.115000	7.123000	7.131000	7.139000	7.147000	7.156000	7.164000	7.172000	7.180000	7.188000	7.196000	7.204000	7.212000	7.220000	7.228000	7.236000	7.244000	7.252000	7.260000	7.268000	7.276000	7.284000	7.292000	7.300000	7.308000	7.316000	7.324000	7.332000	7.340000	7.348000	7.356000	7.364000	7.372000	7.380000	7.388000	7.396000	7.404000	7.412000	7.420000	7.428000	7.436000	7.444000	7.452000	7.460000	7.468000	7.476000	7.484000	7.492000	7.500000	7.508000	7.516000	7.524000	7.532000	7.540000	7.548000	7.556000	7.564000	7.572000	7.580000	7.588000	7.596000	7.604000	7.612000	7.620000	7.628000	7.636000	7.644000	7.652000	7.660000	7.668000	7.676000	7.684000	7.692000	7.700000	7.708000	7.716000	7.724000	7.732000	7.740000	7.748000	7.756000	7.764000	7.772000	7.780000	7.788000	7.796000	7.804000	7.812000	7.820000	7.828000	7.836000	7.844000	7.852000	7.860000	7.868000	7.876000	7.884000	7.892000	7.900000	7.908000	7.916000	7.924000	7.932000	7.940000	7.948000	7.956000	7.964000	7.972000	7.980000	7.988000	7.996000	8.004000	8.012000	8.020000	8.028000	8.036000	8.044000	8.052000	8.060000	8.068000	8.076000	8.084000	8.092000	8.100000	8.108000	8.116000	8.124000	8.132000	8.140000	8.148000	8.156000	8.164000	8.172000	8.180000	8.188000	8.196000	8.204000	8.212000	8.220000	8.228000	8.236000	8.244000	8.252000	8.260000	8.268000	8.276000	8.284000	8.292000	8.300000	8.308000	8.316000	8.324000	8.332000	8.340000	8.348000	8.356000	8.364000	8.372000	8.380000	8.388000	8.396000	8.404000	8.412000	8.420000	8.428000	8.436000	8.444000	8.452000	8.460000	8.468000	8.476000	8.484000	8.492000	8.500000	8.508000	8.516000	8.524000	8.532000	8.540000	8.548000	8.556000	8.564000	8.572000	8.580000	8.588000	8.596000	8.604000	8.612000	8.620000	8.628000	8.636000	8.644000	8.652000	8.660000	8.668000	8.676000	8.684000	8.692000	8.700000	8.708000	8.716000	8.724000	8.732000	8.740000	8.748000	8.756000	8.764000	8.772000	8.780000	8.788000	8.796000	8.804000	8.812000	8.820000	8.828000	8.836000	8.844000	8.852000	8.860000	8.868000	8.876000	8.884000	8.892000	8.900000	8.908000	8.916000	8.924000	8.932000	8.940000	8.948000	8.956000	8.964000	8.972000	8.980000	8.988000	8.996000	9.004000	9.012000	9.020000	9.028000	9.036000	9.044000	9.052000	9.060000	9.068000	9.076000	9.084000	9.092000	9.100000	9.108000	9.116000	9.124000	9.132000	9.140000	9.148000	9.156000	9.164000	9.172000	9.180000	9.188000	9.196000	9.204000	9.212000	9.220000	9.228000
pressure_aorta_proximal (mmHg)	61.062000	61.250000	61.812000	62.812000	64.188000	65.875000	67.875000	70.000000	72.000000	73.812000	75.500000	77.062000	78.562000	79.938000	81.375000	82.688000	84.000000	85.250000	86.375000	87.438000	88.500000	89.688000	90.875000	92.188000	93.562000	94.750000	95.750000	96.562000	97.125000	97.625000	98.062000	98.438000	98.750000	99.000000	99.062000	98.875000	98.438000	97.812000	97.000000	96.062000	95.062000	94.000000	93.062000	92.250000	91.625000	91.125000	90.625000	90.062000	89.500000	88.938000	88.375000	87.812000	87.188000	86.562000	86.000000	85.375000	84.750000	84.125000	83.500000	82.938000	82.500000	82.062000	81.625000	81.125000	80.562000	80.000000	79.500000	78.938000	78.500000	78.000000	77.500000	77.000000	76.500000	76.062000	75.562000	75.125000	74.625000	74.125000	73.688000	73.188000	72.750000	72.250000	71.812000	71.375000	70.938000	70.438000	70.000000	69.500000	69.062000	68.688000	68.375000	68.062000	67.750000	67.438000	67.125000	66.750000	66.375000	66.000000	65.625000	65.250000	64.875000	64.500000	64.125000	63.750000	63.375000	63.000000	62.625000	62.250000	61.875000	61.500000	61.188000	60.875000	60.750000	60.875000	61.312000	62.125000	63.188000	64.688000	66.438000	68.375000	70.375000	72.312000	74.125000	75.750000	77.312000	78.750000	80.125000	81.438000	82.812000	84.125000	85.500000	86.812000	88.188000	89.562000	90.875000	92.062000	93.188000	94.250000	95.250000	96.125000	96.938000	97.562000	98.125000	98.625000	99.000000	99.250000	99.375000	99.312000	99.125000	98.750000	98.125000	97.375000	96.438000	95.438000	94.375000	93.438000	92.625000	92.000000	91.375000	90.750000	90.125000	89.625000	89.062000	88.500000	87.938000	87.312000	86.625000	86.000000	85.375000	84.750000	84.125000	83.500000	83.000000	82.500000	82.062000	81.500000	80.938000	80.375000	79.875000	79.438000	79.000000	78.500000	78.000000	77.500000	77.000000	76.500000	76.062000	75.562000	75.125000	74.625000	74.188000	73.688000	73.188000	72.750000	72.250000	71.750000	71.250000	70.812000	70.375000	69.875000	69.438000	69.000000	68.562000	68.250000	67.938000	67.625000	67.375000	67.062000	66.688000	66.312000	65.938000	65.500000	65.125000	64.812000	64.438000	64.062000	63.688000	63.250000	62.875000	62.438000	62.125000	61.750000	61.375000	61.000000	60.750000	60.562000	60.688000	61.062000	61.750000	62.750000	64.062000	65.750000	67.688000	69.750000	71.812000	73.688000	75.375000	76.938000	78.438000	79.875000	81.312000	82.625000	83.938000	85.250000	86.562000	87.938000	89.375000	90.688000	91.938000	93.125000	94.188000	95.250000	96.188000	97.000000	97.688000	98.312000	98.812000	99.250000	99.562000	99.750000	99.688000	99.500000	99.188000	98.625000	97.938000	97.000000	96.000000	95.000000	94.000000	93.062000	92.375000	91.750000	91.188000	90.688000	90.188000	89.688000	89.125000	88.562000	87.938000	87.312000	86.688000	86.062000	85.438000	84.875000	84.250000	83.688000	83.125000	82.625000	82.125000	81.625000	81.062000	80.500000	80.000000	79.562000	79.125000	78.625000	78.125000	77.625000	77.125000	76.625000	76.188000	75.688000	75.250000	74.812000	74.375000	73.938000	73.500000	72.938000	72.438000	71.938000	71.500000	71.062000	70.625000	70.188000	69.812000	69.375000	69.000000	68.625000	68.312000	68.000000	67.688000	67.375000	67.062000	66.688000	66.250000	65.875000	65.500000	65.188000	64.938000	64.625000	64.250000	63.875000	63.438000	63.062000	62.625000	62.250000	61.812000	61.500000	61.250000	61.188000	61.312000	61.625000	62.188000	63.125000	64.500000	66.250000	68.250000	70.375000	72.438000	74.375000	76.188000	77.812000	79.312000	80.750000	82.062000	83.312000	84.625000	86.000000	87.438000	88.875000	90.250000	91.625000	92.938000	94.188000	95.375000	96.500000	97.500000	98.375000	99.188000	99.875000	100.375000	100.812000	101.125000	101.312000	101.500000	101.500000	101.312000	100.875000	100.188000	99.312000	98.312000	97.312000	96.250000	95.312000	94.500000	93.875000	93.375000	92.875000	92.312000	91.688000	91.125000	90.562000	89.938000	89.250000	88.562000	87.875000	87.188000	86.562000	86.000000	85.438000	84.875000	84.312000	83.750000	83.125000	82.500000	81.938000	81.375000	80.812000	80.250000	79.750000	79.312000	78.938000	78.500000	78.000000	77.500000	76.938000	76.500000	76.000000	75.500000	75.000000	74.562000	74.125000	73.688000	73.188000	72.688000	72.188000	71.688000	71.250000	70.812000	70.375000	69.938000	69.500000	69.062000	68.688000	68.312000	67.938000	67.625000	67.312000	67.062000	66.750000	66.438000	66.062000	65.688000	65.312000	64.938000	64.688000	64.375000	64.000000	63.625000	63.125000	62.688000	62.250000	61.875000	61.562000	61.188000	60.938000	60.812000	60.875000	61.188000	61.750000	62.625000	63.875000	65.562000	67.562000	69.750000	71.875000	73.875000	75.625000	77.312000	78.875000	80.312000	81.688000	83.000000	84.250000	85.562000	86.938000	88.312000	89.688000	91.062000	92.312000	93.562000	94.750000	95.875000	96.938000	97.812000	98.625000	99.312000	99.938000	100.500000	100.875000	101.125000	101.188000	101.188000	101.000000	100.688000	100.188000	99.438000	98.438000	97.375000	96.312000	95.250000	94.312000	93.562000	92.938000	92.375000	91.812000	91.312000	90.750000	90.125000	89.500000	88.812000	88.188000	87.500000	86.875000	86.188000	85.562000	84.938000	84.375000	83.812000	83.250000	82.625000	82.062000	81.562000	81.062000	80.562000	80.062000	79.562000	79.000000	78.500000	78.000000	77.562000	77.062000	76.562000	76.062000	75.562000	75.062000	74.562000	74.062000	73.562000	73.062000	72.562000	72.125000	71.625000	71.062000	70.562000	70.062000	69.625000	69.188000	68.750000	68.312000	67.938000	67.688000	67.438000	67.188000	66.875000	66.562000	66.188000	65.750000	65.375000	65.062000	64.688000	64.312000	63.938000	63.562000	63.125000	62.750000	62.375000	62.000000	61.688000	61.312000	60.938000	60.625000	60.438000	60.438000	60.688000	61.312000	62.188000	63.438000	65.062000	66.875000	68.875000	70.875000	72.812000	74.562000	76.250000	77.750000	79.188000	80.500000	81.812000	83.125000	84.438000	85.688000	87.062000	88.375000	89.688000	90.875000	92.000000	93.062000	94.000000	94.938000	95.812000	96.562000	97.188000	97.688000	98.062000	98.312000	98.500000	98.625000	98.500000	98.188000	97.625000	96.875000	95.938000	94.938000	93.875000	92.938000	92.062000	91.312000	90.750000	90.250000	89.750000	89.312000	88.812000	88.250000	87.688000	87.125000	86.500000	85.812000	85.125000	84.500000	83.875000	83.312000	82.688000	82.188000	81.625000	81.125000	80.688000	80.312000	79.875000	79.312000	78.750000	78.250000	77.750000	77.312000	76.875000	76.438000	75.938000	75.438000	74.938000	74.500000	74.062000	73.625000	73.125000	72.688000	72.188000	71.812000	71.375000	70.938000	70.500000	70.062000	69.625000	69.188000	68.750000	68.312000	67.938000	67.625000	67.375000	67.062000	66.750000	66.375000	66.000000	65.562000	65.188000	64.812000	64.500000	64.125000	63.812000	63.438000	63.062000	62.625000	62.250000	61.875000	61.500000	61.188000	60.812000	60.500000	60.312000	60.250000	60.438000	60.875000	61.688000	62.875000	64.375000	66.188000	68.188000	70.250000	72.188000	74.000000	75.625000	77.188000	78.625000	80.000000	81.375000	82.688000	83.938000	85.250000	86.562000	87.875000	89.250000	90.562000	91.750000	92.875000	93.938000	94.938000	95.812000	96.500000	97.125000	97.688000	98.125000	98.438000	98.688000	98.750000	98.688000	98.500000	98.062000	97.375000	96.438000	95.438000	94.438000	93.438000	92.625000	91.875000	91.188000	90.625000	90.125000	89.625000	89.062000	88.562000	88.000000	87.375000	86.812000	86.250000	85.625000	85.000000	84.375000	83.688000	83.125000	82.562000	82.125000	81.625000	81.125000	80.625000	80.125000	79.625000	79.188000	78.688000	78.188000	77.688000	77.188000	76.750000	76.312000	75.875000	75.375000	74.875000	74.375000	73.875000	73.438000	73.000000	72.562000	72.125000	71.625000	71.188000	70.750000	70.312000	69.875000	69.438000	68.938000	68.500000	68.125000	67.750000	67.438000	67.188000	66.875000	66.562000	66.250000	65.938000	65.562000	65.188000	64.812000	64.500000	64.188000	63.812000	63.438000	63.062000	62.688000	62.312000	62.000000	61.625000	61.250000	60.875000	60.500000	60.188000	60.125000	60.188000	60.562000	61.250000	62.250000	63.688000	65.375000	67.375000	69.375000	71.375000	73.250000	75.000000	76.688000	78.250000	79.750000	81.125000	82.438000	83.688000	85.062000	86.375000	87.688000	89.000000	90.375000	91.688000	92.938000	94.062000	95.062000	95.938000	96.750000	97.500000	98.125000	98.625000	99.000000	99.250000	99.438000	99.500000	99.438000	99.188000	98.688000	97.875000	96.938000	95.875000	94.750000	93.750000	92.812000	92.125000	91.500000	91.000000	90.500000	90.000000	89.438000	88.875000	88.250000	87.688000	87.062000	86.438000	85.812000	85.125000	84.500000	83.875000	83.375000	82.875000	82.375000	81.875000	81.312000	80.812000	80.312000	79.812000	79.312000	78.812000	78.312000	77.812000	77.375000	76.938000	76.562000	76.062000	75.562000	75.062000	74.625000	74.125000	73.625000	73.125000	72.625000	72.188000	71.750000	71.250000	70.812000	70.375000	69.938000	69.500000	69.125000	68.688000	68.312000	67.938000	67.625000	67.312000	67.000000	66.688000	66.312000	65.875000	65.500000	65.188000	64.875000	64.562000	64.250000	63.875000	63.500000	63.125000	62.750000	62.375000	62.000000	61.625000	61.312000	60.938000	60.562000	60.312000	60.250000	60.375000	60.812000	61.562000	62.688000	64.125000	65.938000	67.938000	70.062000	72.062000	74.000000	75.688000	77.250000	78.750000	80.188000	81.625000	83.000000	84.312000	85.625000	87.000000	88.375000	89.688000	91.000000	92.250000	93.438000	94.562000	95.688000	96.625000	97.438000	98.062000	98.688000	99.125000	99.562000	99.812000	100.000000	100.000000	99.875000	99.500000	98.938000	98.125000	97.125000	96.125000	95.062000	94.188000	93.438000	92.812000	92.312000	91.750000	91.188000	90.625000	90.062000	89.500000	88.938000	88.312000	87.688000	87.062000	86.438000	85.812000	85.125000	84.500000	84.000000	83.500000	83.062000	82.562000	82.000000	81.438000	80.875000	80.438000	79.938000	79.500000	79.000000	78.500000	77.938000	77.500000	77.000000	76.562000	76.062000	75.562000	75.125000	74.688000	74.250000	73.812000	73.312000	72.875000	72.438000	72.000000	71.562000	71.125000	70.625000	70.188000	69.750000	69.312000	68.938000	68.500000	68.188000	67.938000	67.750000	67.438000	67.125000	66.812000	66.438000	66.125000	65.812000	65.500000	65.188000	64.812000	64.438000	64.062000	63.688000	63.250000	62.875000	62.438000	62.062000	61.688000	61.438000	61.188000	61.125000	61.250000	61.625000	62.312000	63.312000	64.688000	66.500000	68.500000	70.625000	72.625000	74.625000	76.438000	78.125000	79.625000	81.062000	82.438000	83.812000	85.188000	86.562000	87.938000	89.312000	90.750000	92.125000	93.500000	94.812000	95.938000	97.000000	98.000000	98.875000	99.625000	100.250000	100.750000	101.188000	101.562000	101.875000	102.062000	102.062000	101.938000	101.562000	100.938000	100.062000	99.062000	98.000000	96.875000	95.875000	95.062000	94.438000	93.875000	93.375000	92.812000	92.250000	91.688000	91.125000	90.500000	89.812000	89.062000	88.312000	87.625000	86.938000	86.375000	85.812000	85.312000	84.750000	84.188000	83.562000	82.938000	82.375000	81.750000	81.250000	80.750000	80.375000	79.938000	79.438000	79.000000	78.562000	78.062000	77.562000	77.062000	76.500000	76.000000	75.500000	75.062000	74.625000	74.188000	73.688000	73.188000	72.688000	72.250000	71.812000	71.375000	70.875000	70.438000	69.938000	69.500000	69.125000	68.750000	68.375000	68.062000	67.750000	67.438000	67.188000	66.938000	66.625000	66.250000	65.812000	65.438000	65.125000	64.750000	64.438000	64.125000	63.750000	63.375000	63.000000	62.562000	62.125000	61.688000	61.375000	61.125000	60.875000	60.688000
velocity_aorta_distal (cm/s)	11.462000	11.961000	12.459000	12.957000	13.456000	13.954000	20.931000	27.908000	34.885000	41.863000	45.849000	49.836000	53.823000	57.810000	56.066000	54.322000	52.577000	50.833000	49.587000	48.341000	47.095000	45.849000	43.358000	40.866000	38.374000	35.882000	36.381000	36.879000	37.377000	37.876000	37.377000	36.879000	36.381000	35.882000	34.387000	32.892000	31.397000	29.902000	29.403000	28.905000	28.407000	27.908000	25.417000	22.925000	20.433000	17.941000	16.695000	15.449000	14.203000	12.957000	13.207000	13.456000	13.705000	13.954000	13.954000	13.954000	13.954000	13.954000	13.456000	12.957000	12.459000	11.961000	12.957000	13.954000	14.951000	15.948000	15.698000	15.449000	15.200000	14.951000	14.702000	14.453000	14.203000	13.954000	12.210000	10.466000	8.721000	6.977000	5.233000	3.489000	1.744000	0.000000	0.000000	0.000000	0.000000	0.000000	0.000000	0.000000	0.000000	0.000000	0.000000	0.000000	0.000000	0.000000	0.000000	0.000000	0.000000	0.000000	0.000000	0.000000	0.000000	0.000000	0.000000	0.000000	0.000000	0.000000	0.000000	0.000000	0.000000	0.000000	0.000000	0.000000	0.000000	0.000000	0.000000	0.000000	0.000000	0.000000	8.223000	16.446000	24.669000	32.892000	38.374000	43.856000	49.338000	54.820000	54.322000	53.823000	53.325000	52.827000	51.331000	49.836000	48.341000	46.846000	45.600000	44.354000	43.108000	41.863000	41.115000	40.367000	39.620000	38.872000	37.626000	36.381000	35.135000	33.889000	33.390000	32.892000	32.394000	31.895000	31.148000	30.400000	29.653000	28.905000	26.662000	24.420000	22.177000	19.935000	18.439000	16.944000	15.449000	13.954000	13.954000	13.954000	13.954000	13.954000	13.705000	13.456000	13.207000	12.957000	10.466000	7.974000	5.482000	2.990000	3.987000	4.984000	5.980000	6.977000	8.971000	10.964000	12.957000	14.951000	15.948000	16.944000	17.941000	18.938000	18.439000	17.941000	17.443000	16.944000	16.197000	15.449000	14.702000	13.954000	13.705000	13.456000	13.207000	12.957000	9.718000	6.479000	3.239000	0.000000	1.744000	3.489000	5.233000	6.977000	5.233000	3.489000	1.744000	0.000000	0.000000	0.000000	0.000000	0.000000	0.000000	0.000000	0.000000	0.000000	0.000000	0.000000	0.000000	0.000000	0.000000	0.000000	0.000000	0.000000	0.000000	0.000000	0.000000	0.000000	2.243000	4.485000	6.728000	8.971000	20.184000	31.397000	42.610000	53.823000	54.072000	54.322000	54.571000	54.820000	53.574000	52.328000	51.082000	49.836000	48.092000	46.348000	44.604000	42.859000	42.361000	41.863000	41.364000	40.866000	39.371000	37.876000	36.381000	34.885000	34.138000	33.390000	32.643000	31.895000	31.646000	31.397000	31.148000	30.899000	29.403000	27.908000	26.413000	24.918000	22.426000	19.935000	17.443000	14.951000	15.200000	15.449000	15.698000	15.948000	15.948000	15.948000	15.948000	15.948000	15.698000	15.449000	15.200000	14.951000	14.951000	14.951000	14.951000	14.951000	11.213000	7.475000	3.738000	0.000000	0.000000	0.000000	0.000000	0.000000	0.000000	0.000000	0.000000	0.000000	3.987000	7.974000	11.961000	15.948000	12.459000	8.971000	5.482000	1.993000	4.734000	7.475000	10.216000	12.957000	9.718000	6.479000	3.239000	0.000000	0.000000	0.000000	0.000000	0.000000	0.000000	0.000000	0.000000	0.000000	0.000000	0.000000	0.000000	0.000000	2.990000	5.980000	8.971000	11.961000	11.961000	11.961000	11.961000	11.961000	12.708000	13.456000	14.203000	14.951000	14.702000	14.453000	14.203000	13.954000	19.187000	24.420000	29.653000	34.885000	39.620000	44.354000	49.089000	53.823000	52.577000	51.331000	50.086000	48.840000	48.341000	47.843000	47.345000	46.846000	45.600000	44.354000	43.108000	41.863000	40.866000	39.869000	38.872000	37.876000	36.381000	34.885000	33.390000	31.895000	32.394000	32.892000	33.390000	33.889000	31.895000	29.902000	27.908000	25.915000	24.420000	22.925000	21.430000	19.935000	15.449000	10.964000	6.479000	1.993000	4.984000	7.974000	10.964000	13.954000	13.456000	12.957000	12.459000	11.961000	12.708000	13.456000	14.203000	14.951000	15.200000	15.449000	15.698000	15.948000	15.449000	14.951000	14.453000	13.954000	13.954000	13.954000	13.954000	13.954000	14.203000	14.453000	14.702000	14.951000	14.453000	13.954000	13.456000	12.957000	9.718000	6.479000	3.239000	0.000000	0.000000	0.000000	0.000000	0.000000	2.990000	5.980000	8.971000	11.961000	8.971000	5.980000	2.990000	0.000000	0.000000	0.000000	0.000000	0.000000	0.000000	0.000000	0.000000	0.000000	1.744000	3.489000	5.233000	6.977000	7.725000	8.472000	9.220000	9.967000	9.220000	8.472000	7.725000	6.977000	6.230000	5.482000	4.734000	3.987000	9.220000	14.453000	19.685000	24.918000	31.397000	37.876000	44.354000	50.833000	51.082000	51.331000	51.581000	51.830000	50.833000	49.836000	48.840000	47.843000	46.099000	44.354000	42.610000	40.866000	40.367000	39.869000	39.371000	38.872000	38.872000	38.872000	38.872000	38.872000	37.876000	36.879000	35.882000	34.885000	33.141000	31.397000	29.653000	27.908000	26.662000	25.417000	24.171000	22.925000	19.685000	16.446000	13.207000	9.967000	11.213000	12.459000	13.705000	14.951000	14.453000	13.954000	13.456000	12.957000	14.203000	15.449000	16.695000	17.941000	17.443000	16.944000	16.446000	15.948000	15.200000	14.453000	13.705000	12.957000	13.207000	13.456000	13.705000	13.954000	13.456000	12.957000	12.459000	11.961000	8.971000	5.980000	2.990000	0.000000	0.000000	0.000000	0.000000	0.000000	0.000000	0.000000	0.000000	0.000000	0.000000	0.000000	0.000000	0.000000	0.000000	0.000000	0.000000	0.000000	0.000000	0.000000	0.000000	0.000000	0.000000	0.000000	0.000000	0.000000	0.000000	0.000000	0.000000	0.000000	1.246000	2.492000	3.738000	4.984000	5.482000	5.980000	6.479000	6.977000	7.974000	8.971000	9.967000	10.964000	14.453000	17.941000	21.430000	24.918000	32.144000	39.371000	46.597000	53.823000	53.076000	52.328000	51.581000	50.833000	48.341000	45.849000	43.358000	40.866000	40.617000	40.367000	40.118000	39.869000	39.869000	39.869000	39.869000	39.869000	38.125000	36.381000	34.636000	32.892000	32.643000	32.394000	32.144000	31.895000	30.899000	29.902000	28.905000	27.908000	25.417000	22.925000	20.433000	17.941000	13.456000	8.971000	4.485000	0.000000	3.489000	6.977000	10.466000	13.954000	11.213000	8.472000	5.731000	2.990000	2.243000	1.495000	0.748000	0.000000	0.000000	0.000000	0.000000	0.000000	2.243000	4.485000	6.728000	8.971000	9.718000	10.466000	11.213000	11.961000	11.712000	11.462000	11.213000	10.964000	8.472000	5.980000	3.489000	0.997000	0.748000	0.498000	0.249000	0.000000	0.748000	1.495000	2.243000	2.990000	2.243000	1.495000	0.748000	0.000000	0.000000	0.000000	0.000000	0.000000	0.000000	0.000000	0.000000	0.000000	0.000000	0.000000	0.000000	0.000000	0.000000	0.000000	0.000000	0.000000	0.000000	0.000000	0.000000	0.000000	0.000000	0.000000	0.000000	0.000000	0.000000	0.000000	0.000000	0.000000	9.220000	18.439000	27.659000	36.879000	41.115000	45.351000	49.587000	53.823000	52.328000	50.833000	49.338000	47.843000	46.846000	45.849000	44.853000	43.856000	43.108000	42.361000	41.613000	40.866000	40.367000	39.869000	39.371000	38.872000	38.374000	37.876000	37.377000	36.879000	35.882000	34.885000	33.889000	32.892000	30.899000	28.905000	26.912000	24.918000	22.676000	20.433000	18.190000	15.948000	15.698000	15.449000	15.200000	14.951000	15.200000	15.449000	15.698000	15.948000	12.210000	8.472000	4.734000	0.997000	2.741000	4.485000	6.230000	7.974000	6.230000	4.485000	2.741000	0.997000	4.485000	7.974000	11.462000	14.951000	15.449000	15.948000	16.446000	16.944000	16.944000	16.944000	16.944000	16.944000	15.200000	13.456000	11.712000	9.967000	9.967000	9.967000	9.967000	9.967000	7.974000	5.980000	3.987000	1.993000	4.485000	6.977000	9.469000	11.961000	8.971000	5.980000	2.990000	0.000000	0.000000	0.000000	0.000000	0.000000	0.000000	0.000000	0.000000	0.000000	0.000000	0.000000	0.000000	0.000000	0.000000	0.000000	0.000000	0.000000	0.000000	0.000000	0.000000	0.000000	2.990000	5.980000	8.971000	11.961000	20.682000	29.403000	38.125000	46.846000	49.836000	52.827000	55.817000	58.807000	56.813000	54.820000	52.827000	50.833000	49.836000	48.840000	47.843000	46.846000	45.351000	43.856000	42.361000	40.866000	40.367000	39.869000	39.371000	38.872000	37.876000	36.879000	35.882000	34.885000	34.138000	33.390000	32.643000	31.895000	29.653000	27.410000	25.167000	22.925000	19.436000	15.948000	12.459000	8.971000	9.220000	9.469000	9.718000	9.967000	10.964000	11.961000	12.957000	13.954000	13.705000	13.456000	13.207000	12.957000	9.718000	6.479000	3.239000	0.000000	0.000000	0.000000	0.000000	0.000000	0.000000	0.000000	0.000000	0.000000	0.997000	1.993000	2.990000	3.987000	5.731000	7.475000	9.220000	10.964000	8.223000	5.482000	2.741000	0.000000	0.000000	0.000000	0.000000	0.000000	0.000000	0.000000	0.000000	0.000000	0.000000	0.000000	0.000000	0.000000	0.000000	0.000000	0.000000	0.000000	0.000000	0.000000	0.000000	0.000000	0.000000	0.000000	0.000000	0.000000	2.492000	4.984000	7.475000	9.967000	10.964000	11.961000	12.957000	13.954000	13.207000	12.459000	11.712000	10.964000	11.712000	12.459000	13.207000	13.954000	21.430000	28.905000	36.381000	43.856000	46.348000	48.840000	51.331000	53.823000	52.079000	50.335000	48.590000	46.846000	45.600000	44.354000	43.108000	41.863000	41.364000	40.866000	40.367000	39.869000	39.371000	38.872000	38.374000	37.876000	37.128000	36.381000	35.633000	34.885000	34.387000	33.889000	33.390000	32.892000	30.649000	28.407000	26.164000	23.921000	21.430000	18.938000	16.446000	13.954000	13.207000	12.459000	11.712000	10.964000	11.462000	11.961000	12.459000	12.957000	13.207000	13.456000	13.705000	13.954000	14.453000	14.951000	15.449000	15.948000	15.698000	15.449000	15.200000	14.951000	14.702000	14.453000	14.203000	13.954000	13.954000	13.954000	13.954000	13.954000	11.213000	8.472000	5.731000	2.990000	2.243000	1.495000	0.748000	0.000000	0.000000	0.000000	0.000000	0.000000	0.000000	0.000000	0.000000	0.000000	2.492000	4.984000	7.475000	9.967000	10.216000	10.466000	10.715000	10.964000	10.964000	10.964000	10.964000	10.964000	11.712000	12.459000	13.207000	13.954000	13.954000	13.954000	13.954000	13.954000	14.203000	14.453000	14.702000	14.951000	14.453000	13.954000	13.456000	12.957000	12.957000	12.957000	12.957000	12.957000	20.682000	28.407000	36.131000	43.856000	46.099000	48.341000	50.584000	52.827000	51.581000	50.335000	49.089000	47.843000	47.345000	46.846000	46.348000	45.849000	44.354000	42.859000	41.364000	39.869000	39.869000	39.869000	39.869000	39.869000	38.623000	37.377000	36.131000	34.885000	34.387000	33.889000	33.390000	32.892000	30.400000	27.908000	25.417000	22.925000	21.679000	20.433000	19.187000	17.941000	16.197000	14.453000	12.708000	10.964000	11.462000	11.961000	12.459000	12.957000	12.708000	12.459000	12.210000	11.961000	12.459000	12.957000	13.456000	13.954000	14.453000	14.951000	15.449000	15.948000	15.948000	15.948000	15.948000	15.948000	15.948000	15.948000	15.948000	15.948000	14.203000	12.459000	10.715000	8.971000	8.721000	8.472000	8.223000	7.974000	5.980000	3.987000	1.993000	0.000000	0.000000	0.000000	0.000000	0.000000	0.000000	0.000000	0.000000	0.000000	0.000000	0.000000	0.000000	0.000000	0.000000	0.000000	0.000000	0.000000	0.000000	0.000000	0.000000	0.000000	0.000000	0.000000	0.000000	0.000000	2.492000	4.984000	7.475000	9.967000	10.216000	10.466000	10.715000	10.964000

Subject #7 NOR
time (s)	0.000000	0.008000	0.016000	0.024000	0.032000	0.040000	0.048000	0.056000	0.064000	0.072000	0.080000	0.088000	0.096000	0.104000	0.112000	0.120000	0.128000	0.136000	0.144000	0.152000	0.160000	0.168000	0.176000	0.184000	0.192000	0.200000	0.208000	0.216000	0.224000	0.232000	0.240000	0.248000	0.256000	0.264000	0.272000	0.280000	0.288000	0.296000	0.304000	0.312000	0.320000	0.328000	0.336000	0.344000	0.352000	0.360000	0.368000	0.376000	0.384000	0.392000	0.400000	0.408000	0.416000	0.424000	0.432000	0.440000	0.448000	0.456000	0.464000	0.472000	0.480000	0.488000	0.496000	0.504000	0.512000	0.520000	0.528000	0.536000	0.544000	0.552000	0.560000	0.568000	0.576000	0.584000	0.592000	0.600000	0.608000	0.616000	0.624000	0.632000	0.640000	0.648000	0.656000	0.664000	0.672000	0.680000	0.688000	0.696000	0.704000	0.712000	0.720000	0.728000	0.736000	0.744000	0.752000	0.760000	0.768000	0.776000	0.784000	0.792000	0.800000	0.808000	0.816000	0.824000	0.832000	0.840000	0.848000	0.856000	0.864000	0.872000	0.880000	0.888000	0.896000	0.904000	0.912000	0.920000	0.928000	0.936000	0.944000	0.952000	0.961000	0.969000	0.977000	0.985000	0.993000	1.001000	1.009000	1.017000	1.025000	1.033000	1.041000	1.049000	1.057000	1.065000	1.073000	1.081000	1.089000	1.097000	1.105000	1.113000	1.121000	1.129000	1.137000	1.145000	1.153000	1.161000	1.169000	1.177000	1.185000	1.193000	1.201000	1.209000	1.217000	1.225000	1.233000	1.241000	1.249000	1.257000	1.265000	1.273000	1.281000	1.289000	1.297000	1.305000	1.313000	1.321000	1.329000	1.337000	1.345000	1.353000	1.361000	1.369000	1.377000	1.385000	1.393000	1.401000	1.409000	1.417000	1.425000	1.433000	1.441000	1.449000	1.457000	1.465000	1.473000	1.481000	1.489000	1.497000	1.505000	1.513000	1.521000	1.529000	1.537000	1.545000	1.553000	1.561000	1.569000	1.577000	1.585000	1.593000	1.601000	1.609000	1.617000	1.625000	1.633000	1.641000	1.649000	1.657000	1.665000	1.673000	1.681000	1.689000	1.697000	1.705000	1.713000	1.721000	1.729000	1.737000	1.745000	1.753000	1.761000	1.769000	1.777000	1.785000	1.793000	1.801000	1.809000	1.817000	1.825000	1.833000	1.841000	1.849000	1.857000	1.865000	1.873000	1.881000	1.889000	1.897000	1.905000	1.913000	1.921000	1.929000	1.937000	1.945000	1.953000	1.961000	1.969000	1.977000	1.985000	1.993000	2.001000	2.009000	2.017000	2.025000	2.033000	2.041000	2.049000	2.057000	2.065000	2.073000	2.081000	2.089000	2.097000	2.105000	2.113000	2.121000	2.129000	2.137000	2.145000	2.153000	2.161000	2.169000	2.177000	2.185000	2.193000	2.201000	2.209000	2.217000	2.225000	2.233000	2.241000	2.249000	2.257000	2.265000	2.273000	2.281000	2.289000	2.297000	2.305000	2.313000	2.321000	2.329000	2.337000	2.345000	2.353000	2.361000	2.369000	2.377000	2.385000	2.393000	2.401000	2.409000	2.417000	2.425000	2.433000	2.441000	2.449000	2.457000	2.465000	2.473000	2.481000	2.489000	2.497000	2.505000	2.513000	2.521000	2.529000	2.537000	2.545000	2.553000	2.561000	2.569000	2.577000	2.585000	2.593000	2.601000	2.609000	2.617000	2.625000	2.633000	2.641000	2.649000	2.657000	2.665000	2.673000	2.681000	2.689000	2.697000	2.705000	2.713000	2.721000	2.729000	2.737000	2.745000	2.753000	2.761000	2.769000	2.777000	2.785000	2.793000	2.801000	2.809000	2.817000	2.825000	2.833000	2.841000	2.849000	2.857000	2.865000	2.873000	2.881000	2.889000	2.897000	2.905000	2.913000	2.921000	2.929000	2.937000	2.945000	2.953000	2.961000	2.969000	2.977000	2.985000	2.993000	3.001000	3.009000	3.017000	3.025000	3.033000	3.041000	3.049000	3.057000	3.065000	3.073000	3.081000	3.089000	3.097000	3.105000	3.113000	3.121000	3.129000	3.137000	3.145000	3.153000	3.161000	3.169000	3.178000	3.186000	3.194000	3.202000	3.210000	3.218000	3.226000	3.234000	3.242000	3.250000	3.258000	3.266000	3.274000	3.282000	3.290000	3.298000	3.306000	3.314000	3.322000	3.330000	3.338000	3.346000	3.354000	3.362000	3.370000	3.378000	3.386000	3.394000	3.402000	3.410000	3.418000	3.426000	3.434000	3.442000	3.450000	3.458000	3.466000	3.474000	3.482000	3.490000	3.498000	3.506000	3.514000	3.522000	3.530000	3.538000	3.546000	3.554000	3.562000	3.570000	3.578000	3.586000	3.594000	3.602000	3.610000	3.618000	3.626000	3.634000	3.642000	3.650000	3.658000	3.666000	3.674000	3.682000	3.690000	3.698000	3.706000	3.714000	3.722000	3.730000	3.738000	3.746000	3.754000	3.762000	3.770000	3.778000	3.786000	3.794000	3.802000	3.810000	3.818000	3.826000	3.834000	3.842000	3.850000	3.858000	3.866000	3.874000	3.882000	3.890000	3.898000	3.906000	3.914000	3.922000	3.930000	3.938000	3.946000	3.954000	3.962000	3.970000	3.978000	3.986000	3.994000	4.002000	4.010000	4.018000	4.026000	4.034000	4.042000	4.050000	4.058000	4.066000	4.074000	4.082000	4.090000	4.098000	4.106000	4.114000	4.122000	4.130000	4.138000	4.146000	4.154000	4.162000	4.170000	4.178000	4.186000	4.194000	4.202000	4.210000	4.218000	4.226000	4.234000	4.242000	4.250000	4.258000	4.266000	4.274000	4.282000	4.290000	4.298000	4.306000	4.314000	4.322000	4.330000	4.338000	4.346000	4.354000	4.362000	4.370000	4.378000	4.386000	4.394000	4.402000	4.410000	4.418000	4.426000	4.434000	4.442000	4.450000	4.458000	4.466000	4.474000	4.482000	4.490000	4.498000	4.506000	4.514000	4.522000	4.530000	4.538000	4.546000	4.554000	4.562000	4.570000	4.578000	4.586000	4.594000	4.602000	4.610000	4.618000	4.626000	4.634000	4.642000	4.650000	4.658000	4.666000	4.674000	4.682000	4.690000	4.698000	4.706000	4.714000	4.722000	4.730000	4.738000	4.746000	4.754000	4.762000	4.770000	4.778000	4.786000	4.794000	4.802000	4.810000	4.818000	4.826000	4.834000	4.842000	4.850000	4.858000	4.866000	4.874000	4.882000	4.890000	4.898000	4.906000	4.914000	4.922000	4.930000	4.938000	4.946000	4.954000	4.962000	4.970000	4.978000	4.986000	4.994000	5.002000	5.010000	5.018000	5.026000	5.034000	5.042000	5.050000	5.058000	5.066000	5.074000	5.082000	5.090000	5.098000	5.106000	5.114000	5.122000	5.130000	5.138000	5.146000	5.154000	5.162000	5.170000	5.178000	5.186000	5.194000	5.202000	5.210000	5.218000	5.226000	5.234000	5.242000	5.250000	5.258000	5.266000	5.274000	5.282000	5.290000	5.298000	5.306000	5.314000	5.322000	5.330000	5.338000	5.346000	5.354000	5.362000	5.370000	5.378000	5.386000	5.394000	5.403000	5.411000	5.419000	5.427000	5.435000	5.443000	5.451000	5.459000	5.467000	5.475000	5.483000	5.491000	5.499000	5.507000	5.515000	5.523000	5.531000	5.539000	5.547000	5.555000	5.563000	5.571000	5.579000	5.587000	5.595000	5.603000	5.611000	5.619000	5.627000	5.635000	5.643000	5.651000	5.659000	5.667000	5.675000	5.683000	5.691000	5.699000	5.707000	5.715000	5.723000	5.731000	5.739000	5.747000	5.755000	5.763000	5.771000	5.779000	5.787000	5.795000	5.803000	5.811000	5.819000	5.827000	5.835000	5.843000	5.851000	5.859000	5.867000	5.875000	5.883000	5.891000	5.899000	5.907000	5.915000	5.923000	5.931000	5.939000	5.947000	5.955000	5.963000	5.971000	5.979000	5.987000	5.995000	6.003000	6.011000	6.019000	6.027000	6.035000	6.043000	6.051000	6.059000	6.067000	6.075000	6.083000	6.091000	6.099000	6.107000	6.115000	6.123000	6.131000	6.139000	6.147000	6.155000	6.163000	6.171000	6.179000	6.187000	6.195000	6.203000	6.211000	6.219000	6.227000	6.235000	6.243000	6.251000	6.259000	6.267000	6.275000	6.283000	6.291000	6.299000	6.307000	6.315000	6.323000	6.331000	6.339000	6.347000	6.355000	6.363000	6.371000	6.379000	6.387000	6.395000	6.403000	6.411000	6.419000	6.427000	6.435000	6.443000	6.451000	6.459000	6.467000	6.475000	6.483000	6.491000	6.499000	6.507000	6.515000	6.523000	6.531000	6.539000	6.547000	6.555000	6.563000	6.571000	6.579000	6.587000	6.595000	6.603000	6.611000	6.619000	6.627000	6.635000	6.643000	6.651000	6.659000	6.667000	6.675000	6.683000	6.691000	6.699000	6.707000	6.715000	6.723000	6.731000	6.739000	6.747000	6.755000	6.763000	6.771000	6.779000	6.787000	6.795000	6.803000	6.811000	6.819000	6.827000	6.835000	6.843000	6.851000	6.859000	6.867000	6.875000	6.883000	6.891000	6.899000	6.907000	6.915000	6.923000	6.931000	6.939000	6.947000	6.955000	6.963000	6.971000	6.979000	6.987000	6.995000	7.003000	7.011000	7.019000	7.027000	7.035000	7.043000	7.051000	7.059000	7.067000	7.075000	7.083000	7.091000	7.099000	7.107000	7.115000	7.123000	7.131000	7.139000	7.147000	7.155000	7.163000	7.171000	7.179000	7.187000	7.195000	7.203000	7.211000	7.219000	7.227000	7.235000	7.243000	7.251000	7.259000	7.267000	7.275000	7.283000	7.291000	7.299000	7.307000	7.315000	7.323000	7.331000	7.339000	7.347000	7.355000	7.363000	7.371000	7.379000	7.387000	7.395000	7.403000	7.411000	7.419000	7.427000	7.435000	7.443000	7.451000	7.459000	7.467000	7.475000	7.483000	7.491000	7.499000	7.507000	7.515000	7.523000	7.531000	7.539000	7.547000	7.555000	7.563000	7.571000	7.579000	7.587000	7.595000	7.603000	7.611000	7.619000	7.628000	7.636000	7.644000	7.652000	7.660000	7.668000	7.676000	7.684000	7.692000	7.700000	7.708000	7.716000	7.724000	7.732000	7.740000	7.748000	7.756000	7.764000	7.772000	7.780000	7.788000	7.796000	7.804000	7.812000	7.820000	7.828000	7.836000	7.844000	7.852000	7.860000	7.868000	7.876000	7.884000	7.892000	7.900000	7.908000	7.916000	7.924000	7.932000	7.940000	7.948000	7.956000	7.964000	7.972000	7.980000	7.988000	7.996000	8.004000	8.012000	8.020000	8.028000	8.036000	8.044000	8.052000	8.060000	8.068000	8.076000	8.084000	8.092000	8.100000	8.108000	8.116000	8.124000	8.132000	8.140000	8.148000	8.156000	8.164000	8.172000	8.180000	8.188000	8.196000	8.204000	8.212000	8.220000	8.228000	8.236000	8.244000	8.252000	8.260000	8.268000	8.276000	8.284000	8.292000	8.300000	8.308000	8.316000	8.324000	8.332000	8.340000	8.348000	8.356000	8.364000	8.372000	8.380000	8.388000	8.396000	8.404000	8.412000	8.420000	8.428000	8.436000	8.444000	8.452000	8.460000	8.468000	8.476000	8.484000	8.492000	8.500000	8.508000	8.516000	8.524000	8.532000	8.540000	8.548000	8.556000	8.564000	8.572000	8.580000	8.588000	8.596000	8.604000	8.612000	8.620000	8.628000	8.636000	8.644000	8.652000	8.660000	8.668000	8.676000	8.684000	8.692000	8.700000	8.708000	8.716000	8.724000	8.732000	8.740000	8.748000	8.756000	8.764000	8.772000	8.780000	8.788000	8.796000	8.804000	8.812000	8.820000	8.828000	8.836000	8.844000	8.852000	8.860000	8.868000	8.876000	8.884000	8.892000	8.900000	8.908000	8.916000	8.924000	8.932000	8.940000	8.948000	8.956000	8.964000	8.972000	8.980000	8.988000	8.996000	9.004000	9.012000	9.020000	9.028000	9.036000	9.044000	9.052000	9.060000	9.068000	9.076000	9.084000	9.092000	9.100000	9.108000	9.116000	9.124000	9.132000	9.140000	9.148000	9.156000	9.164000	9.172000	9.180000	9.188000	9.196000	9.204000	9.212000	9.220000	9.228000	9.236000	9.244000	9.252000	9.260000	9.268000	9.276000	9.284000	9.292000	9.300000	9.308000	9.316000	9.324000	9.332000	9.340000	9.348000	9.356000	9.364000	9.372000	9.380000	9.388000	9.396000	9.404000	9.412000	9.420000	9.428000	9.436000	9.444000	9.452000	9.460000	9.468000	9.476000	9.484000	9.492000	9.500000	9.508000	9.516000	9.524000	9.532000	9.540000	9.548000	9.556000	9.564000	9.572000	9.580000	9.588000	9.596000	9.604000	9.612000	9.620000	9.628000	9.636000	9.644000	9.652000	9.660000	9.668000	9.676000	9.684000	9.692000	9.700000	9.708000	9.716000	9.724000	9.732000	9.740000	9.748000	9.756000	9.764000	9.772000	9.780000	9.788000	9.796000	9.804000	9.812000	9.820000	9.828000	9.836000	9.844000	9.853000	9.861000	9.869000	9.877000	9.885000	9.893000	9.901000	9.909000	9.917000	9.925000	9.933000	9.941000	9.949000	9.957000	9.965000	9.973000	9.981000	9.989000	9.997000	10.005000	10.013000	10.021000	10.029000	10.037000	10.045000	10.053000	10.061000	10.069000	10.077000	10.085000	10.093000	10.101000	10.109000	10.117000	10.125000	10.133000	10.141000	10.149000	10.157000	10.165000	10.173000	10.181000	10.189000	10.197000	10.205000	10.213000	10.221000	10.229000	10.237000	10.245000	10.253000	10.261000	10.269000	10.277000	10.285000	10.293000	10.301000	10.309000	10.317000	10.325000	10.333000	10.341000	10.349000	10.357000	10.365000	10.373000	10.381000	10.389000	10.397000	10.405000	10.413000	10.421000	10.429000
pressure_aorta_proximal (mmHg)	76.375000	76.438000	76.750000	77.312000	78.312000	79.688000	81.375000	83.375000	85.500000	87.625000	89.750000	91.750000	93.562000	95.375000	97.062000	98.812000	100.625000	102.438000	104.312000	106.312000	108.312000	110.250000	112.125000	113.875000	115.500000	117.062000	118.562000	120.000000	121.250000	122.438000	123.438000	124.375000	125.188000	125.812000	126.250000	126.500000	126.562000	126.438000	126.000000	125.312000	124.250000	123.000000	121.500000	120.000000	118.625000	117.438000	116.500000	115.688000	115.000000	114.375000	113.625000	112.875000	112.062000	111.250000	110.438000	109.750000	109.062000	108.438000	107.750000	107.000000	106.250000	105.500000	104.812000	104.250000	103.625000	103.000000	102.375000	101.812000	101.250000	100.688000	100.125000	99.500000	98.875000	98.312000	97.750000	97.188000	96.625000	96.125000	95.562000	95.062000	94.500000	94.000000	93.375000	92.812000	92.312000	91.812000	91.312000	90.812000	90.312000	89.812000	89.312000	88.875000	88.438000	88.000000	87.562000	87.125000	86.688000	86.188000	85.812000	85.438000	85.125000	84.812000	84.562000	84.312000	84.062000	83.750000	83.375000	83.000000	82.625000	82.375000	82.062000	81.750000	81.375000	81.000000	80.625000	80.188000	79.750000	79.312000	78.938000	78.562000	78.312000	78.062000	77.875000	77.750000	77.625000	77.688000	77.938000	78.438000	79.250000	80.438000	82.000000	83.812000	85.875000	88.062000	90.188000	92.188000	94.125000	95.938000	97.750000	99.500000	101.250000	103.125000	105.062000	107.000000	109.000000	111.000000	112.938000	114.812000	116.562000	118.250000	119.812000	121.312000	122.688000	123.875000	125.000000	125.938000	126.812000	127.500000	128.062000	128.375000	128.562000	128.625000	128.438000	127.938000	127.062000	125.812000	124.438000	122.938000	121.500000	120.312000	119.250000	118.438000	117.688000	117.000000	116.250000	115.562000	114.812000	114.000000	113.250000	112.438000	111.750000	111.000000	110.312000	109.562000	108.812000	108.062000	107.375000	106.688000	106.000000	105.375000	104.750000	104.125000	103.562000	103.000000	102.375000	101.812000	101.250000	100.688000	100.125000	99.625000	99.062000	98.500000	97.938000	97.375000	96.812000	96.312000	95.750000	95.250000	94.688000	94.125000	93.625000	93.125000	92.688000	92.188000	91.688000	91.250000	90.750000	90.312000	89.875000	89.438000	89.000000	88.562000	88.062000	87.688000	87.250000	86.812000	86.375000	86.000000	85.750000	85.500000	85.188000	84.938000	84.688000	84.375000	84.062000	83.688000	83.375000	83.000000	82.688000	82.312000	81.938000	81.500000	81.062000	80.562000	80.188000	79.812000	79.500000	79.188000	78.875000	78.625000	78.438000	78.250000	78.188000	78.250000	78.500000	79.125000	80.062000	81.375000	83.062000	85.062000	87.125000	89.312000	91.438000	93.438000	95.312000	97.062000	98.812000	100.562000	102.438000	104.375000	106.375000	108.375000	110.375000	112.375000	114.312000	116.188000	118.000000	119.688000	121.312000	122.875000	124.312000	125.625000	126.812000	127.812000	128.688000	129.438000	130.062000	130.562000	130.812000	130.875000	130.688000	130.250000	129.500000	128.438000	127.062000	125.562000	124.062000	122.688000	121.562000	120.688000	119.875000	119.188000	118.438000	117.688000	116.938000	116.125000	115.312000	114.500000	113.625000	112.812000	112.000000	111.250000	110.438000	109.688000	108.938000	108.250000	107.500000	106.812000	106.062000	105.375000	104.750000	104.188000	103.625000	103.062000	102.500000	101.875000	101.375000	100.812000	100.250000	99.625000	99.062000	98.438000	97.875000	97.312000	96.812000	96.250000	95.688000	95.125000	94.562000	94.000000	93.500000	93.000000	92.500000	91.938000	91.438000	91.000000	90.500000	90.062000	89.625000	89.188000	88.750000	88.312000	87.875000	87.438000	86.938000	86.500000	86.125000	85.812000	85.562000	85.312000	85.062000	84.750000	84.438000	84.125000	83.750000	83.438000	83.062000	82.750000	82.438000	82.062000	81.688000	81.250000	80.812000	80.375000	80.000000	79.688000	79.438000	79.188000	78.938000	78.688000	78.562000	78.500000	78.562000	78.875000	79.562000	80.562000	81.938000	83.688000	85.688000	87.750000	89.875000	91.875000	93.875000	95.688000	97.500000	99.312000	101.062000	102.875000	104.812000	106.812000	108.750000	110.688000	112.625000	114.500000	116.375000	118.125000	119.812000	121.375000	122.812000	124.188000	125.438000	126.625000	127.562000	128.375000	129.062000	129.562000	129.875000	130.062000	129.938000	129.562000	128.938000	127.938000	126.750000	125.312000	123.812000	122.375000	121.125000	120.125000	119.312000	118.625000	117.938000	117.250000	116.438000	115.625000	114.812000	114.000000	113.250000	112.562000	111.812000	111.125000	110.438000	109.688000	108.938000	108.188000	107.500000	106.812000	106.188000	105.625000	105.000000	104.375000	103.750000	103.188000	102.688000	102.125000	101.562000	100.938000	100.375000	99.750000	99.188000	98.625000	98.062000	97.500000	96.938000	96.375000	95.812000	95.312000	94.750000	94.250000	93.688000	93.188000	92.688000	92.188000	91.688000	91.188000	90.688000	90.250000	89.812000	89.375000	88.875000	88.500000	88.062000	87.688000	87.250000	86.812000	86.375000	86.000000	85.625000	85.312000	85.062000	84.875000	84.688000	84.438000	84.125000	83.750000	83.438000	83.062000	82.688000	82.312000	81.938000	81.625000	81.312000	80.938000	80.500000	80.125000	79.750000	79.438000	79.188000	78.938000	78.750000	78.562000	78.500000	78.625000	78.938000	79.625000	80.625000	82.000000	83.750000	85.688000	87.875000	90.000000	92.125000	94.062000	95.938000	97.750000	99.500000	101.312000	103.188000	105.125000	107.125000	109.188000	111.188000	113.125000	115.000000	116.750000	118.438000	120.125000	121.688000	123.125000	124.500000	125.688000	126.812000	127.750000	128.562000	129.250000	129.750000	130.062000	130.250000	130.250000	129.875000	129.250000	128.188000	126.938000	125.438000	123.938000	122.562000	121.375000	120.375000	119.625000	118.938000	118.312000	117.562000	116.750000	115.938000	115.062000	114.312000	113.562000	112.875000	112.250000	111.562000	110.812000	110.062000	109.312000	108.562000	107.938000	107.250000	106.688000	106.062000	105.438000	104.812000	104.250000	103.688000	103.125000	102.562000	101.938000	101.375000	100.750000	100.125000	99.500000	98.938000	98.438000	97.812000	97.250000	96.750000	96.250000	95.688000	95.188000	94.625000	94.125000	93.625000	93.125000	92.625000	92.125000	91.688000	91.188000	90.750000	90.250000	89.812000	89.375000	88.938000	88.500000	88.062000	87.688000	87.312000	86.875000	86.500000	86.188000	85.875000	85.625000	85.375000	85.125000	84.812000	84.500000	84.125000	83.812000	83.500000	83.188000	82.812000	82.500000	82.125000	81.750000	81.375000	81.000000	80.562000	80.250000	79.875000	79.625000	79.375000	79.188000	79.000000	78.938000	79.000000	79.312000	79.938000	80.875000	82.188000	83.875000	85.812000	87.938000	90.125000	92.312000	94.375000	96.250000	98.125000	99.938000	101.750000	103.562000	105.500000	107.500000	109.562000	111.625000	113.625000	115.500000	117.312000	119.062000	120.688000	122.312000	123.812000	125.188000	126.500000	127.688000	128.750000	129.625000	130.312000	130.875000	131.312000	131.562000	131.562000	131.375000	130.812000	129.875000	128.625000	127.188000	125.688000	124.188000	122.875000	121.750000	120.875000	120.125000	119.500000	118.812000	118.062000	117.250000	116.375000	115.500000	114.688000	114.000000	113.312000	112.625000	111.938000	111.188000	110.375000	109.625000	108.938000	108.250000	107.625000	107.000000	106.438000	105.812000	105.188000	104.625000	104.062000	103.438000	102.812000	102.250000	101.625000	101.062000	100.500000	99.938000	99.375000	98.750000	98.188000	97.625000	97.000000	96.500000	95.938000	95.438000	94.938000	94.438000	93.875000	93.438000	92.938000	92.438000	91.938000	91.438000	90.938000	90.500000	90.062000	89.625000	89.188000	88.688000	88.250000	87.875000	87.500000	87.125000	86.750000	86.375000	86.000000	85.750000	85.562000	85.250000	85.000000	84.688000	84.375000	84.062000	83.750000	83.438000	83.125000	82.812000	82.500000	82.188000	81.750000	81.375000	80.938000	80.562000	80.250000	79.938000	79.688000	79.438000	79.250000	79.062000	78.875000	78.875000	79.125000	79.625000	80.438000	81.625000	83.125000	85.000000	87.125000	89.312000	91.438000	93.562000	95.500000	97.375000	99.188000	101.000000	102.875000	104.812000	106.875000	108.875000	110.938000	113.000000	114.938000	116.875000	118.688000	120.438000	122.125000	123.688000	125.125000	126.500000	127.750000	128.875000	129.812000	130.625000	131.312000	131.812000	132.125000	132.250000	132.188000	131.938000	131.375000	130.500000	129.250000	127.750000	126.188000	124.688000	123.438000	122.375000	121.562000	120.875000	120.188000	119.500000	118.750000	117.938000	117.125000	116.312000	115.562000	114.812000	114.125000	113.375000	112.688000	111.938000	111.188000	110.438000	109.688000	108.938000	108.375000	107.750000	107.188000	106.625000	105.938000	105.312000	104.750000	104.188000	103.625000	103.062000	102.438000	101.875000	101.312000	100.812000	100.188000	99.625000	99.000000	98.438000	97.938000	97.438000	96.938000	96.375000	95.875000	95.312000	94.875000	94.375000	93.812000	93.375000	92.875000	92.438000	92.000000	91.562000	91.188000	90.750000	90.312000	89.875000	89.500000	89.062000	88.688000	88.250000	87.812000	87.438000	87.062000	86.750000	86.438000	86.125000	85.875000	85.625000	85.375000	85.125000	84.812000	84.500000	84.188000	83.938000	83.625000	83.312000	82.938000	82.562000	82.188000	81.750000	81.375000	81.062000	80.750000	80.438000	80.188000	80.000000	79.750000	79.625000	79.500000	79.625000	80.062000	80.812000	81.938000	83.438000	85.250000	87.312000	89.500000	91.688000	93.750000	95.688000	97.500000	99.312000	101.125000	103.000000	104.875000	106.875000	108.938000	111.000000	113.062000	115.062000	117.000000	118.875000	120.625000	122.312000	123.938000	125.500000	126.938000	128.250000	129.438000	130.562000	131.500000	132.375000	133.000000	133.438000	133.688000	133.812000	133.750000	133.438000	132.750000	131.688000	130.312000	128.812000	127.250000	125.875000	124.625000	123.562000	122.688000	121.938000	121.312000	120.625000	119.875000	119.062000	118.188000	117.312000	116.500000	115.688000	114.938000	114.125000	113.375000	112.625000	111.938000	111.188000	110.438000	109.688000	109.000000	108.250000	107.562000	106.938000	106.312000	105.750000	105.188000	104.625000	104.000000	103.438000	102.812000	102.188000	101.562000	101.000000	100.438000	99.812000	99.250000	98.688000	98.125000	97.562000	97.000000	96.375000	95.750000	95.188000	94.625000	94.125000	93.625000	93.125000	92.562000	92.062000	91.625000	91.188000	90.812000	90.375000	89.938000	89.438000	89.000000	88.625000	88.188000	87.812000	87.375000	87.000000	86.562000	86.188000	85.875000	85.562000	85.312000	85.062000	84.812000	84.500000	84.188000	83.812000	83.438000	83.125000	82.875000	82.562000	82.250000	81.875000	81.438000	80.938000	80.562000	80.188000	79.875000	79.625000	79.312000	79.125000	78.938000	78.750000	78.688000	78.812000	79.125000	79.812000	80.812000	82.250000	84.000000	86.062000	88.188000	90.312000	92.375000	94.312000	96.188000	98.000000	99.750000	101.562000	103.500000	105.438000	107.438000	109.500000	111.500000	113.438000	115.438000	117.312000	119.062000	120.750000	122.312000	123.875000	125.312000	126.562000	127.688000	128.688000	129.562000	130.312000	130.938000	131.375000	131.625000	131.750000	131.625000	131.250000	130.562000	129.500000	128.188000	126.625000	125.062000	123.625000	122.438000	121.438000	120.688000	120.000000	119.250000	118.500000	117.750000	116.875000	116.062000	115.188000	114.438000	113.688000	113.000000	112.312000	111.562000	110.750000	110.000000	109.250000	108.625000	108.000000	107.375000	106.688000	106.062000	105.375000	104.750000	104.125000	103.500000	102.938000	102.375000	101.875000	101.312000	100.688000	100.062000	99.438000	98.812000	98.250000	97.688000	97.125000	96.500000	95.938000	95.375000	94.875000	94.375000	93.875000	93.375000	92.812000	92.312000	91.875000	91.375000	90.875000	90.375000	90.000000	89.562000	89.188000	88.750000	88.312000	87.875000	87.438000	87.062000	86.625000	86.188000	85.812000	85.438000	85.125000	84.875000	84.625000	84.375000	84.062000	83.750000	83.438000	83.125000	82.812000	82.500000	82.188000	81.812000	81.500000	81.125000	80.750000	80.375000	80.000000	79.625000	79.312000	79.000000	78.750000	78.500000	78.250000	78.062000	77.938000	78.062000	78.438000	79.062000	80.062000	81.375000	83.125000	85.125000	87.250000	89.438000	91.500000	93.438000	95.375000	97.188000	99.000000	100.812000	102.688000	104.562000	106.562000	108.562000	110.562000	112.500000	114.375000	116.188000	117.875000	119.562000	121.125000	122.625000	123.938000	125.188000	126.312000	127.312000	128.188000	128.938000	129.500000	129.875000	130.125000	130.188000	130.000000	129.500000	128.688000	127.562000	126.188000	124.688000	123.250000	121.938000	120.812000	119.938000	119.250000	118.625000	117.938000	117.188000	116.312000	115.438000	114.625000	113.875000	113.188000	112.500000	111.812000	111.125000	110.312000	109.562000	108.812000	108.125000	107.438000	106.812000	106.250000	105.625000	105.062000	104.438000	103.812000	103.188000	102.688000	102.125000	101.500000	100.875000	100.188000	99.562000	99.000000	98.438000	97.875000	97.375000	96.812000	96.250000	95.688000	95.125000	94.562000	94.062000	93.500000	92.938000	92.438000	92.000000	91.500000	91.062000	90.562000	90.125000	89.688000	89.250000	88.875000	88.438000	87.938000	87.500000	87.062000	86.688000	86.250000	85.875000	85.438000	85.062000	84.750000	84.438000	84.125000	83.812000	83.500000	83.250000	83.000000	82.750000	82.438000	82.125000	81.750000	81.438000	81.188000	80.875000	80.562000	80.188000	79.750000	79.312000	78.938000	78.625000	78.312000	78.000000	77.750000	77.562000	77.375000
velocity_aorta_distal (cm/s)	0.000000	0.000000	0.000000	0.000000	0.000000	1.744000	3.489000	5.233000	6.977000	14.203000	21.430000	28.656000	35.882000	35.882000	35.882000	35.882000	35.882000	35.882000	35.882000	35.882000	35.882000	35.633000	35.384000	35.135000	34.885000	34.636000	34.387000	34.138000	33.889000	33.390000	32.892000	32.394000	31.895000	31.895000	31.895000	31.895000	31.895000	30.899000	29.902000	28.905000	27.908000	26.164000	24.420000	22.676000	20.931000	16.446000	11.961000	7.475000	2.990000	4.984000	6.977000	8.971000	10.964000	9.220000	7.475000	5.731000	3.987000	5.731000	7.475000	9.220000	10.964000	8.971000	6.977000	4.984000	2.990000	4.734000	6.479000	8.223000	9.967000	7.974000	5.980000	3.987000	1.993000	1.495000	0.997000	0.498000	0.000000	0.000000	0.000000	0.000000	0.000000	0.000000	0.000000	0.000000	0.000000	0.000000	0.000000	0.000000	0.000000	0.000000	0.000000	0.000000	0.000000	0.000000	0.000000	0.000000	0.000000	0.000000	0.000000	0.000000	0.000000	0.000000	0.000000	0.000000	0.000000	0.000000	0.000000	0.000000	0.000000	0.000000	0.000000	0.000000	0.000000	0.000000	0.000000	0.000000	0.000000	0.000000	0.000000	0.000000	0.000000	0.000000	0.000000	0.000000	0.000000	0.000000	0.000000	0.000000	0.000000	1.744000	3.489000	5.233000	6.977000	13.207000	19.436000	25.666000	31.895000	34.387000	36.879000	39.371000	41.863000	40.617000	39.371000	38.125000	36.879000	37.377000	37.876000	38.374000	38.872000	38.125000	37.377000	36.630000	35.882000	35.882000	35.882000	35.882000	35.882000	34.387000	32.892000	31.397000	29.902000	28.905000	27.908000	26.912000	25.915000	24.918000	23.921000	22.925000	21.928000	18.689000	15.449000	12.210000	8.971000	8.971000	8.971000	8.971000	8.971000	8.472000	7.974000	7.475000	6.977000	5.482000	3.987000	2.492000	0.997000	0.748000	0.498000	0.249000	0.000000	2.741000	5.482000	8.223000	10.964000	10.964000	10.964000	10.964000	10.964000	11.213000	11.462000	11.712000	11.961000	9.220000	6.479000	3.738000	0.997000	0.748000	0.498000	0.249000	0.000000	0.000000	0.000000	0.000000	0.000000	0.000000	0.000000	0.000000	0.000000	0.000000	0.000000	0.000000	0.000000	0.000000	0.000000	0.000000	0.000000	0.000000	0.000000	0.000000	0.000000	0.000000	0.000000	0.000000	0.000000	0.000000	0.000000	0.000000	0.000000	0.000000	0.000000	0.000000	0.000000	0.000000	0.000000	0.000000	0.000000	0.000000	0.000000	0.000000	0.000000	0.000000	0.000000	0.000000	0.000000	0.000000	0.000000	0.000000	0.000000	0.997000	1.993000	2.990000	3.987000	11.213000	18.439000	25.666000	32.892000	33.889000	34.885000	35.882000	36.879000	36.381000	35.882000	35.384000	34.885000	34.387000	33.889000	33.390000	32.892000	32.394000	31.895000	31.397000	30.899000	30.649000	30.400000	30.151000	29.902000	29.902000	29.902000	29.902000	29.902000	29.653000	29.403000	29.154000	28.905000	27.161000	25.417000	23.672000	21.928000	19.187000	16.446000	13.705000	10.964000	9.220000	7.475000	5.731000	3.987000	5.980000	7.974000	9.967000	11.961000	11.961000	11.961000	11.961000	11.961000	8.971000	5.980000	2.990000	0.000000	0.000000	0.000000	0.000000	0.000000	0.000000	0.000000	0.000000	0.000000	2.990000	5.980000	8.971000	11.961000	8.971000	5.980000	2.990000	0.000000	0.000000	0.000000	0.000000	0.000000	0.000000	0.000000	0.000000	0.000000	0.000000	0.000000	0.000000	0.000000	0.000000	0.000000	0.000000	0.000000	0.000000	0.000000	0.000000	0.000000	0.000000	0.000000	0.000000	0.000000	0.000000	0.000000	0.000000	0.000000	0.000000	0.000000	0.000000	0.000000	0.000000	0.000000	0.000000	0.000000	0.000000	0.000000	0.000000	0.000000	0.000000	0.000000	0.000000	0.000000	0.000000	0.000000	0.000000	0.000000	0.000000	0.000000	0.000000	0.000000	0.000000	0.000000	0.000000	0.000000	7.226000	14.453000	21.679000	28.905000	31.397000	33.889000	36.381000	38.872000	38.623000	38.374000	38.125000	37.876000	37.626000	37.377000	37.128000	36.879000	35.384000	33.889000	32.394000	30.899000	31.646000	32.394000	33.141000	33.889000	33.141000	32.394000	31.646000	30.899000	29.902000	28.905000	27.908000	26.912000	25.666000	24.420000	23.174000	21.928000	20.433000	18.938000	17.443000	15.948000	11.961000	7.974000	3.987000	0.000000	2.741000	5.482000	8.223000	10.964000	9.967000	8.971000	7.974000	6.977000	7.475000	7.974000	8.472000	8.971000	9.220000	9.469000	9.718000	9.967000	7.475000	4.984000	2.492000	0.000000	0.249000	0.498000	0.748000	0.997000	0.748000	0.498000	0.249000	0.000000	0.000000	0.000000	0.000000	0.000000	0.000000	0.000000	0.000000	0.000000	0.000000	0.000000	0.000000	0.000000	0.000000	0.000000	0.000000	0.000000	0.000000	0.000000	0.000000	0.000000	0.000000	0.000000	0.000000	0.000000	0.000000	0.000000	0.000000	0.000000	0.000000	0.000000	0.000000	0.000000	0.000000	0.000000	0.000000	0.000000	0.000000	0.000000	0.000000	0.000000	0.000000	0.000000	0.000000	0.000000	0.000000	0.000000	0.000000	0.000000	0.000000	0.000000	0.000000	0.000000	0.000000	0.000000	0.000000	0.000000	7.226000	14.453000	21.679000	28.905000	31.397000	33.889000	36.381000	38.872000	38.125000	37.377000	36.630000	35.882000	35.633000	35.384000	35.135000	34.885000	34.387000	33.889000	33.390000	32.892000	33.640000	34.387000	35.135000	35.882000	35.633000	35.384000	35.135000	34.885000	33.889000	32.892000	31.895000	30.899000	29.154000	27.410000	25.666000	23.921000	22.676000	21.430000	20.184000	18.938000	15.200000	11.462000	7.725000	3.987000	5.980000	7.974000	9.967000	11.961000	12.459000	12.957000	13.456000	13.954000	13.954000	13.954000	13.954000	13.954000	13.954000	13.954000	13.954000	13.954000	13.705000	13.456000	13.207000	12.957000	12.708000	12.459000	12.210000	11.961000	11.462000	10.964000	10.466000	9.967000	7.475000	4.984000	2.492000	0.000000	0.000000	0.000000	0.000000	0.000000	0.000000	0.000000	0.000000	0.000000	0.000000	0.000000	0.000000	0.000000	0.000000	0.000000	0.000000	0.000000	0.000000	0.000000	0.000000	0.000000	0.000000	0.000000	0.000000	0.000000	0.000000	0.000000	0.000000	0.000000	0.000000	0.000000	0.000000	0.000000	0.000000	0.000000	0.000000	0.000000	0.000000	0.000000	0.000000	0.000000	0.000000	0.000000	0.000000	0.000000	0.000000	0.000000	0.000000	0.000000	0.000000	0.000000	0.000000	0.000000	5.482000	10.964000	16.446000	21.928000	25.915000	29.902000	33.889000	37.876000	37.377000	36.879000	36.381000	35.882000	35.384000	34.885000	34.387000	33.889000	33.141000	32.394000	31.646000	30.899000	31.646000	32.394000	33.141000	33.889000	33.141000	32.394000	31.646000	30.899000	30.400000	29.902000	29.403000	28.905000	27.410000	25.915000	24.420000	22.925000	20.931000	18.938000	16.944000	14.951000	11.462000	7.974000	4.485000	0.997000	0.748000	0.498000	0.249000	0.000000	0.000000	0.000000	0.000000	0.000000	0.000000	0.000000	0.000000	0.000000	0.000000	0.000000	0.000000	0.000000	0.000000	0.000000	0.000000	0.000000	0.000000	0.000000	0.000000	0.000000	0.000000	0.000000	0.000000	0.000000	0.000000	0.000000	0.000000	0.000000	0.000000	0.000000	0.000000	0.000000	0.000000	0.000000	0.000000	0.000000	0.000000	0.000000	0.000000	0.000000	0.000000	0.000000	0.000000	0.000000	0.000000	0.000000	0.000000	0.000000	0.000000	0.000000	0.000000	0.000000	0.000000	0.000000	0.000000	0.000000	0.000000	0.000000	0.000000	0.000000	0.000000	0.000000	0.000000	0.000000	0.000000	0.000000	0.000000	0.000000	0.000000	0.000000	0.000000	0.000000	0.000000	0.000000	0.000000	0.000000	0.000000	0.000000	0.000000	0.000000	0.000000	0.000000	0.000000	0.000000	6.230000	12.459000	18.689000	24.918000	28.158000	31.397000	34.636000	37.876000	37.128000	36.381000	35.633000	34.885000	35.384000	35.882000	36.381000	36.879000	35.633000	34.387000	33.141000	31.895000	31.895000	31.895000	31.895000	31.895000	31.397000	30.899000	30.400000	29.902000	29.653000	29.403000	29.154000	28.905000	28.158000	27.410000	26.662000	25.915000	24.420000	22.925000	21.430000	19.935000	15.200000	10.466000	5.731000	0.997000	2.243000	3.489000	4.734000	5.980000	6.977000	7.974000	8.971000	9.967000	7.475000	4.984000	2.492000	0.000000	1.495000	2.990000	4.485000	5.980000	4.984000	3.987000	2.990000	1.993000	1.495000	0.997000	0.498000	0.000000	0.000000	0.000000	0.000000	0.000000	0.000000	0.000000	0.000000	0.000000	0.000000	0.000000	0.000000	0.000000	0.000000	0.000000	0.000000	0.000000	0.000000	0.000000	0.000000	0.000000	0.000000	0.000000	0.000000	0.000000	0.000000	0.000000	0.000000	0.000000	0.000000	0.000000	0.000000	0.000000	0.000000	0.000000	0.000000	0.000000	0.000000	0.000000	0.000000	0.000000	0.000000	0.000000	0.000000	0.000000	0.000000	0.000000	0.000000	0.000000	0.000000	0.000000	0.000000	0.000000	0.000000	0.000000	0.000000	0.000000	0.000000	0.000000	0.000000	0.000000	0.000000	0.000000	0.000000	0.000000	1.246000	2.492000	3.738000	4.984000	12.459000	19.935000	27.410000	34.885000	35.633000	36.381000	37.128000	37.876000	36.630000	35.384000	34.138000	32.892000	32.643000	32.394000	32.144000	31.895000	31.148000	30.400000	29.653000	28.905000	29.403000	29.902000	30.400000	30.899000	30.151000	29.403000	28.656000	27.908000	27.161000	26.413000	25.666000	24.918000	24.420000	23.921000	23.423000	22.925000	20.931000	18.938000	16.944000	14.951000	11.213000	7.475000	3.738000	0.000000	0.000000	0.000000	0.000000	0.000000	0.000000	0.000000	0.000000	0.000000	0.000000	0.000000	0.000000	0.000000	0.000000	0.000000	0.000000	0.000000	0.000000	0.000000	0.000000	0.000000	0.000000	0.000000	0.000000	0.000000	0.498000	0.997000	1.495000	1.993000	1.495000	0.997000	0.498000	0.000000	0.000000	0.000000	0.000000	0.000000	0.000000	0.000000	0.000000	0.000000	0.000000	0.000000	0.000000	0.000000	0.000000	0.000000	0.000000	0.000000	0.000000	0.000000	0.000000	0.000000	0.000000	0.000000	0.000000	0.000000	0.000000	0.000000	0.000000	0.000000	0.000000	0.000000	0.000000	0.000000	0.000000	0.000000	0.000000	0.000000	0.000000	0.000000	0.000000	0.000000	0.000000	0.000000	0.000000	0.000000	0.000000	0.000000	0.000000	0.000000	0.000000	0.000000	0.000000	0.000000	0.000000	0.000000	0.000000	0.000000	6.479000	12.957000	19.436000	25.915000	29.653000	33.390000	37.128000	40.866000	38.872000	36.879000	34.885000	32.892000	32.892000	32.892000	32.892000	32.892000	33.141000	33.390000	33.640000	33.889000	33.889000	33.889000	33.889000	33.889000	33.640000	33.390000	33.141000	32.892000	32.144000	31.397000	30.649000	29.902000	27.908000	25.915000	23.921000	21.928000	21.430000	20.931000	20.433000	19.935000	15.200000	10.466000	5.731000	0.997000	0.748000	0.498000	0.249000	0.000000	0.000000	0.000000	0.000000	0.000000	0.000000	0.000000	0.000000	0.000000	0.000000	0.000000	0.000000	0.000000	0.000000	0.000000	0.000000	0.000000	0.000000	0.000000	0.000000	0.000000	0.000000	0.000000	0.000000	0.000000	0.000000	0.000000	0.000000	0.000000	0.000000	0.000000	0.000000	0.000000	0.000000	0.000000	0.000000	0.000000	0.000000	0.000000	0.000000	0.000000	0.000000	0.000000	0.000000	0.000000	0.000000	0.000000	0.000000	0.000000	0.000000	0.000000	0.000000	0.000000	0.000000	0.000000	0.000000	0.000000	0.000000	0.000000	0.000000	0.000000	0.000000	0.000000	0.000000	0.000000	0.000000	0.000000	0.000000	0.000000	0.000000	0.000000	0.000000	0.000000	0.000000	0.000000	0.000000	0.000000	0.000000	0.000000	0.000000	0.000000	0.000000	0.000000	0.000000	0.000000	3.738000	7.475000	11.213000	14.951000	19.685000	24.420000	29.154000	33.889000	35.384000	36.879000	38.374000	39.869000	37.626000	35.384000	33.141000	30.899000	30.899000	30.899000	30.899000	30.899000	31.148000	31.397000	31.646000	31.895000	31.646000	31.397000	31.148000	30.899000	30.151000	29.403000	28.656000	27.908000	26.912000	25.915000	24.918000	23.921000	22.925000	21.928000	20.931000	19.935000	16.944000	13.954000	10.964000	7.974000	5.980000	3.987000	1.993000	0.000000	0.000000	0.000000	0.000000	0.000000	0.000000	0.000000	0.000000	0.000000	0.000000	0.000000	0.000000	0.000000	0.000000	0.000000	0.000000	0.000000	0.000000	0.000000	0.000000	0.000000	0.000000	0.000000	0.000000	0.000000	0.000000	0.000000	0.000000	0.000000	0.000000	0.000000	0.000000	0.000000	0.000000	0.000000	0.000000	0.000000	0.000000	0.000000	0.000000	0.000000	0.000000	0.000000	0.000000	0.000000	0.000000	0.000000	0.000000	0.000000	0.000000	0.000000	0.000000	0.000000	0.000000	0.000000	0.000000	0.000000	0.000000	0.000000	0.000000	0.000000	0.000000	0.000000	0.000000	0.000000	0.000000	0.000000	0.000000	0.000000	0.000000	0.000000	0.000000	0.000000	0.000000	0.000000	0.000000	0.000000	0.000000	0.000000	0.000000

Subject #8 Base
LV EDV = 153 mL; LV ESV = 53 mL; LV mass = 176 g
time (s)	0.000000	0.008000	0.016000	0.024000	0.032000	0.040000	0.048000	0.056000	0.064000	0.072000	0.081000	0.089000	0.097000	0.105000	0.113000	0.121000	0.129000	0.137000	0.145000	0.153000	0.161000	0.169000	0.177000	0.185000	0.193000	0.201000	0.209000	0.217000	0.225000	0.233000	0.241000	0.249000	0.257000	0.265000	0.273000	0.281000	0.289000	0.297000	0.305000	0.313000	0.321000	0.329000	0.337000	0.345000	0.353000	0.361000	0.369000	0.377000	0.385000	0.393000	0.401000	0.409000	0.417000	0.425000	0.433000	0.441000	0.449000	0.457000	0.465000	0.473000	0.481000	0.489000	0.497000	0.505000	0.513000	0.521000	0.529000	0.537000	0.545000	0.553000	0.561000	0.569000	0.577000	0.585000	0.593000	0.601000	0.609000	0.617000	0.625000	0.633000	0.641000	0.649000	0.657000	0.665000	0.673000	0.681000	0.689000	0.697000	0.705000	0.713000	0.721000	0.729000	0.737000	0.745000	0.753000	0.761000	0.769000	0.777000	0.785000	0.793000	0.801000	0.809000	0.817000	0.825000	0.833000	0.841000	0.849000	0.857000	0.865000	0.873000	0.881000	0.889000	0.897000	0.905000	0.913000	0.921000	0.929000	0.937000	0.945000	0.953000	0.961000	0.969000	0.977000	0.985000	0.993000	1.001000	1.009000	1.017000	1.025000	1.033000	1.041000	1.049000	1.057000	1.065000	1.073000	1.081000	1.089000	1.097000	1.105000	1.113000	1.121000	1.129000	1.137000	1.145000	1.153000	1.161000	1.169000	1.177000	1.185000	1.193000	1.201000	1.209000	1.217000	1.225000	1.233000	1.241000	1.249000	1.257000	1.265000	1.273000	1.281000	1.289000	1.297000	1.305000	1.313000	1.321000	1.329000	1.337000	1.345000	1.353000	1.361000	1.369000	1.377000	1.385000	1.393000	1.401000	1.409000	1.417000	1.425000	1.433000	1.441000	1.449000	1.457000	1.465000	1.473000	1.481000	1.489000	1.497000	1.505000	1.513000	1.521000	1.529000	1.537000	1.545000	1.553000	1.561000	1.569000	1.577000	1.585000	1.593000	1.601000	1.609000	1.617000	1.625000	1.633000	1.641000	1.649000	1.657000	1.665000	1.673000	1.681000	1.689000	1.697000	1.705000	1.713000	1.721000	1.729000	1.737000	1.745000	1.753000	1.761000	1.769000	1.777000	1.785000	1.793000	1.801000	1.809000	1.817000	1.825000	1.833000	1.841000	1.849000	1.857000	1.865000	1.873000	1.881000	1.889000	1.897000	1.905000	1.913000	1.921000	1.929000	1.937000	1.945000	1.953000	1.961000	1.969000	1.977000	1.985000	1.993000	2.001000	2.009000	2.017000	2.025000	2.033000	2.041000	2.049000	2.057000	2.065000	2.073000	2.081000	2.089000	2.097000	2.105000	2.113000	2.121000	2.129000	2.137000	2.145000	2.153000	2.161000	2.169000	2.177000	2.185000	2.193000	2.201000	2.209000	2.217000	2.225000	2.233000	2.241000	2.249000	2.257000	2.265000	2.273000	2.281000	2.289000	2.297000	2.306000	2.314000	2.322000	2.330000	2.338000	2.346000	2.354000	2.362000	2.370000	2.378000	2.386000	2.394000	2.402000	2.410000	2.418000	2.426000	2.434000	2.442000	2.450000	2.458000	2.466000	2.474000	2.482000	2.490000	2.498000	2.506000	2.514000	2.522000	2.530000	2.538000	2.546000	2.554000	2.562000	2.570000	2.578000	2.586000	2.594000	2.602000	2.610000	2.618000	2.626000	2.634000	2.642000	2.650000	2.658000	2.666000	2.674000	2.682000	2.690000	2.698000	2.706000	2.714000	2.722000	2.730000	2.738000	2.746000	2.754000	2.762000	2.770000	2.778000	2.786000	2.794000	2.802000	2.810000	2.818000	2.826000	2.834000	2.842000	2.850000	2.858000	2.866000	2.874000	2.882000	2.890000	2.898000	2.906000	2.914000	2.922000	2.930000	2.938000	2.946000	2.954000	2.962000	2.970000	2.978000	2.986000	2.994000	3.002000	3.010000	3.018000	3.026000	3.034000	3.042000	3.050000	3.058000	3.066000	3.074000	3.082000	3.090000	3.098000	3.106000	3.114000	3.122000	3.130000	3.138000	3.146000	3.154000	3.162000	3.170000	3.178000	3.186000	3.194000	3.202000	3.210000	3.218000	3.226000	3.234000	3.242000	3.250000	3.258000	3.266000	3.274000	3.282000	3.290000	3.298000	3.306000	3.314000	3.322000	3.330000	3.338000	3.346000	3.354000	3.362000	3.370000	3.378000	3.386000	3.394000	3.402000	3.410000	3.418000	3.426000	3.434000	3.442000	3.450000	3.458000	3.466000	3.474000	3.482000	3.490000	3.498000	3.506000	3.514000	3.522000	3.530000	3.538000	3.546000	3.554000	3.562000	3.570000	3.578000	3.586000	3.594000	3.602000	3.610000	3.618000	3.626000	3.634000	3.642000	3.650000	3.658000	3.666000	3.674000	3.682000	3.690000	3.698000	3.706000	3.714000	3.722000	3.730000	3.738000	3.746000	3.754000	3.762000	3.770000	3.778000	3.786000	3.794000	3.802000	3.810000	3.818000	3.826000	3.834000	3.842000	3.850000	3.858000	3.866000	3.874000	3.882000	3.890000	3.898000	3.906000	3.914000	3.922000	3.930000	3.938000	3.946000	3.954000	3.962000	3.970000	3.978000	3.986000	3.994000	4.002000	4.010000	4.018000	4.026000	4.034000	4.042000	4.050000	4.058000	4.066000	4.074000	4.082000	4.090000	4.098000	4.106000	4.114000	4.122000	4.130000	4.138000	4.146000	4.154000	4.162000	4.170000	4.178000	4.186000	4.194000	4.202000	4.210000	4.218000	4.226000	4.234000	4.242000	4.250000	4.258000	4.266000	4.274000	4.282000	4.290000	4.298000	4.306000	4.314000	4.322000	4.330000	4.338000	4.346000	4.354000	4.362000	4.370000	4.378000	4.386000	4.394000	4.402000	4.410000	4.418000	4.426000	4.434000	4.442000	4.450000	4.458000	4.466000	4.474000	4.482000	4.490000	4.498000	4.506000	4.514000	4.523000	4.531000	4.539000	4.547000	4.555000	4.563000	4.571000	4.579000	4.587000	4.595000	4.603000	4.611000	4.619000	4.627000	4.635000	4.643000	4.651000	4.659000	4.667000	4.675000	4.683000	4.691000	4.699000	4.707000	4.715000	4.723000	4.731000	4.739000	4.747000	4.755000	4.763000	4.771000	4.779000	4.787000	4.795000	4.803000	4.811000	4.819000	4.827000	4.835000	4.843000	4.851000	4.859000	4.867000	4.875000	4.883000	4.891000	4.899000	4.907000	4.915000	4.923000	4.931000	4.939000	4.947000	4.955000	4.963000	4.971000	4.979000	4.987000	4.995000	5.003000	5.011000	5.019000	5.027000	5.035000	5.043000	5.051000	5.059000	5.067000	5.075000	5.083000	5.091000	5.099000	5.107000	5.115000	5.123000	5.131000	5.139000	5.147000	5.155000	5.163000	5.171000	5.179000	5.187000	5.195000	5.203000	5.211000	5.219000	5.227000	5.235000	5.243000	5.251000	5.259000	5.267000	5.275000	5.283000	5.291000	5.299000	5.307000	5.315000	5.323000	5.331000	5.339000	5.347000	5.355000	5.363000	5.371000	5.379000	5.387000	5.395000	5.403000	5.411000	5.419000	5.427000	5.435000	5.443000	5.451000	5.459000	5.467000	5.475000	5.483000	5.491000	5.499000	5.507000	5.515000	5.523000	5.531000	5.539000	5.547000	5.555000	5.563000	5.571000	5.579000	5.587000	5.595000	5.603000	5.611000	5.619000	5.627000	5.635000	5.643000	5.651000	5.659000	5.667000	5.675000	5.683000	5.691000	5.699000	5.707000	5.715000	5.723000	5.731000	5.739000	5.747000	5.755000	5.763000	5.771000	5.779000	5.787000	5.795000	5.803000	5.811000	5.819000	5.827000	5.835000	5.843000	5.851000	5.859000	5.867000	5.875000	5.883000	5.891000	5.899000	5.907000	5.915000	5.923000	5.931000	5.939000	5.947000	5.955000	5.963000	5.971000	5.979000	5.987000	5.995000	6.003000	6.011000	6.019000	6.027000	6.035000	6.043000	6.051000	6.059000	6.067000	6.075000	6.083000	6.091000	6.099000	6.107000	6.115000	6.123000	6.131000	6.139000	6.147000	6.155000	6.163000	6.171000	6.179000	6.187000	6.195000	6.203000	6.211000	6.219000	6.227000	6.235000	6.243000	6.251000	6.259000	6.267000	6.275000	6.283000	6.291000	6.299000	6.307000	6.315000	6.323000	6.331000	6.339000	6.347000	6.355000	6.363000	6.371000	6.379000	6.387000	6.395000	6.403000	6.411000	6.419000	6.427000	6.435000	6.443000	6.451000	6.459000	6.467000	6.475000	6.483000	6.491000	6.499000	6.507000	6.515000	6.523000	6.531000	6.539000	6.547000	6.555000	6.563000	6.571000	6.579000	6.587000	6.595000	6.603000	6.611000	6.619000	6.627000	6.635000	6.643000	6.651000	6.659000	6.667000	6.675000	6.683000	6.691000	6.699000	6.707000	6.715000	6.723000	6.731000	6.739000	6.748000	6.756000	6.764000	6.772000	6.780000	6.788000	6.796000	6.804000	6.812000	6.820000	6.828000	6.836000	6.844000	6.852000	6.860000	6.868000	6.876000	6.884000	6.892000	6.900000	6.908000	6.916000	6.924000	6.932000	6.940000	6.948000	6.956000	6.964000	6.972000	6.980000	6.988000	6.996000	7.004000	7.012000	7.020000	7.028000	7.036000	7.044000	7.052000	7.060000	7.068000	7.076000	7.084000	7.092000	7.100000	7.108000	7.116000	7.124000	7.132000	7.140000	7.148000	7.156000	7.164000	7.172000	7.180000	7.188000	7.196000	7.204000	7.212000	7.220000	7.228000	7.236000	7.244000	7.252000	7.260000	7.268000	7.276000	7.284000	7.292000	7.300000	7.308000	7.316000	7.324000	7.332000	7.340000	7.348000	7.356000	7.364000	7.372000	7.380000	7.388000	7.396000	7.404000	7.412000	7.420000	7.428000	7.436000	7.444000	7.452000	7.460000	7.468000	7.476000	7.484000	7.492000	7.500000	7.508000	7.516000	7.524000	7.532000	7.540000	7.548000	7.556000	7.564000	7.572000	7.580000	7.588000	7.596000	7.604000	7.612000	7.620000	7.628000	7.636000	7.644000	7.652000	7.660000	7.668000	7.676000	7.684000	7.692000	7.700000	7.708000	7.716000	7.724000	7.732000	7.740000	7.748000	7.756000	7.764000	7.772000	7.780000	7.788000	7.796000	7.804000	7.812000	7.820000	7.828000	7.836000	7.844000	7.852000	7.860000	7.868000	7.876000	7.884000	7.892000	7.900000	7.908000	7.916000	7.924000	7.932000	7.940000	7.948000	7.956000	7.964000	7.972000	7.980000	7.988000	7.996000	8.004000	8.012000	8.020000	8.028000	8.036000	8.044000	8.052000	8.060000	8.068000	8.076000	8.084000	8.092000	8.100000	8.108000	8.116000	8.124000	8.132000	8.140000	8.148000	8.156000	8.164000	8.172000	8.180000	8.188000	8.196000	8.204000	8.212000	8.220000	8.228000	8.236000	8.244000	8.252000	8.260000	8.268000	8.276000	8.284000	8.292000	8.300000	8.308000	8.316000	8.324000	8.332000	8.340000	8.348000	8.356000	8.364000	8.372000	8.380000	8.388000	8.396000	8.404000	8.412000	8.420000	8.428000	8.436000	8.444000	8.452000	8.460000	8.468000	8.476000	8.484000	8.492000	8.500000	8.508000	8.516000	8.524000	8.532000	8.540000	8.548000	8.556000	8.564000	8.572000	8.580000	8.588000	8.596000	8.604000	8.612000	8.620000	8.628000	8.636000	8.644000	8.652000	8.660000	8.668000	8.676000	8.684000	8.692000	8.700000	8.708000	8.716000	8.724000	8.732000	8.740000	8.748000	8.756000	8.764000	8.772000	8.780000	8.788000	8.796000	8.804000	8.812000	8.820000	8.828000	8.836000	8.844000	8.852000	8.860000	8.868000	8.876000	8.884000	8.892000	8.900000	8.908000	8.916000	8.924000	8.932000	8.940000	8.948000	8.956000	8.964000	8.973000	8.981000	8.989000	8.997000	9.005000	9.013000	9.021000	9.029000	9.037000	9.045000	9.053000	9.061000	9.069000	9.077000	9.085000	9.093000	9.101000	9.109000	9.117000	9.125000	9.133000	9.141000	9.149000	9.157000	9.165000	9.173000	9.181000	9.189000	9.197000	9.205000	9.213000	9.221000	9.229000	9.237000	9.245000	9.253000	9.261000	9.269000	9.277000	9.285000	9.293000	9.301000	9.309000	9.317000	9.325000	9.333000	9.341000	9.349000	9.357000	9.365000	9.373000	9.381000	9.389000	9.397000	9.405000	9.413000	9.421000	9.429000	9.437000	9.445000	9.453000	9.461000	9.469000	9.477000	9.485000	9.493000	9.501000	9.509000	9.517000	9.525000	9.533000	9.541000	9.549000	9.557000	9.565000	9.573000	9.581000	9.589000	9.597000	9.605000	9.613000	9.621000	9.629000	9.637000	9.645000	9.653000	9.661000	9.669000	9.677000	9.685000	9.693000	9.701000	9.709000	9.717000	9.725000	9.733000	9.741000	9.749000	9.757000	9.765000	9.773000	9.781000	9.789000	9.797000	9.805000	9.813000	9.821000	9.829000	9.837000	9.845000	9.853000	9.861000	9.869000	9.877000	9.885000	9.893000	9.901000	9.909000	9.917000	9.925000	9.933000	9.941000	9.949000	9.957000	9.965000	9.973000	9.981000	9.989000	9.997000	10.005000	10.013000	10.021000	10.029000	10.037000	10.045000	10.053000	10.061000	10.069000	10.077000	10.085000	10.093000	10.101000	10.109000	10.117000	10.125000	10.133000
pressure_aorta_proximal (mmHg)	45.875000	46.125000	46.875000	48.375000	50.500000	53.188000	56.250000	59.562000	62.938000	66.250000	69.375000	72.375000	75.312000	78.188000	81.062000	83.812000	86.250000	88.188000	89.688000	90.750000	91.688000	92.438000	92.938000	93.250000	93.250000	93.188000	93.062000	92.938000	92.750000	92.438000	92.000000	91.562000	91.125000	90.688000	90.125000	89.375000	88.438000	87.375000	86.062000	84.562000	82.750000	80.875000	79.125000	77.750000	76.625000	75.625000	74.625000	73.562000	72.562000	71.812000	71.188000	70.688000	70.188000	69.750000	69.312000	68.938000	68.500000	68.125000	67.750000	67.375000	67.000000	66.562000	66.125000	65.812000	65.438000	65.000000	64.500000	64.062000	63.688000	63.312000	62.875000	62.438000	61.938000	61.562000	61.188000	60.750000	60.312000	59.875000	59.438000	59.062000	58.625000	58.250000	57.938000	57.562000	57.188000	56.875000	56.500000	56.188000	55.875000	55.562000	55.188000	54.812000	54.562000	54.312000	54.000000	53.688000	53.375000	53.062000	52.812000	52.500000	52.250000	51.875000	51.500000	51.188000	51.000000	50.812000	50.625000	50.375000	50.062000	49.812000	49.688000	49.562000	49.375000	49.125000	48.938000	48.938000	48.875000	48.750000	48.438000	48.062000	47.750000	47.500000	47.188000	46.812000	46.562000	46.500000	46.875000	47.750000	49.312000	51.438000	54.125000	57.125000	60.312000	63.562000	66.750000	69.750000	72.625000	75.438000	78.375000	81.375000	84.250000	86.625000	88.438000	89.875000	91.188000	92.250000	93.125000	93.688000	94.125000	94.562000	94.812000	94.875000	94.750000	94.500000	94.188000	93.812000	93.375000	92.875000	92.375000	91.875000	91.250000	90.375000	89.125000	87.688000	86.062000	84.250000	82.375000	80.500000	78.812000	77.438000	76.312000	75.312000	74.250000	73.188000	72.312000	71.562000	71.000000	70.562000	70.125000	69.625000	69.188000	68.812000	68.438000	68.062000	67.750000	67.375000	67.000000	66.625000	66.188000	65.812000	65.375000	64.875000	64.438000	64.000000	63.625000	63.125000	62.688000	62.250000	61.812000	61.312000	60.875000	60.375000	59.938000	59.500000	59.125000	58.750000	58.312000	57.938000	57.500000	57.062000	56.688000	56.312000	56.000000	55.688000	55.375000	55.125000	54.812000	54.500000	54.188000	53.875000	53.625000	53.375000	53.125000	52.938000	52.625000	52.375000	52.000000	51.688000	51.438000	51.188000	51.000000	50.750000	50.562000	50.312000	50.062000	49.875000	49.625000	49.375000	49.125000	48.875000	48.625000	48.312000	48.125000	47.938000	47.812000	47.688000	47.562000	47.438000	47.312000	47.125000	47.000000	46.750000	46.562000	46.312000	46.125000	46.125000	46.250000	46.750000	47.750000	49.438000	51.750000	54.500000	57.625000	60.938000	64.250000	67.438000	70.438000	73.250000	76.062000	78.938000	81.812000	84.500000	86.812000	88.625000	90.125000	91.375000	92.312000	93.000000	93.500000	93.812000	94.000000	94.062000	93.938000	93.688000	93.375000	93.062000	92.812000	92.500000	92.062000	91.500000	90.812000	90.062000	89.125000	87.938000	86.500000	84.812000	82.875000	81.000000	79.188000	77.750000	76.562000	75.438000	74.312000	73.250000	72.375000	71.625000	71.000000	70.438000	69.938000	69.375000	69.000000	68.625000	68.250000	67.875000	67.500000	67.125000	66.812000	66.500000	66.125000	65.812000	65.438000	65.062000	64.688000	64.375000	64.000000	63.625000	63.188000	62.750000	62.375000	62.000000	61.688000	61.312000	60.938000	60.562000	60.188000	59.812000	59.375000	58.938000	58.500000	58.062000	57.688000	57.375000	57.062000	56.688000	56.312000	55.938000	55.562000	55.250000	54.938000	54.625000	54.375000	54.062000	53.750000	53.375000	53.125000	52.812000	52.562000	52.250000	52.000000	51.688000	51.500000	51.250000	51.062000	50.812000	50.688000	50.500000	50.375000	50.125000	49.812000	49.562000	49.312000	49.125000	48.938000	48.750000	48.562000	48.500000	48.438000	48.312000	48.062000	47.688000	47.312000	47.000000	46.688000	46.438000	46.375000	46.438000	47.000000	48.125000	50.000000	52.438000	55.312000	58.438000	61.812000	65.188000	68.375000	71.375000	74.125000	76.938000	79.750000	82.562000	85.125000	87.312000	88.938000	90.250000	91.250000	92.062000	92.688000	93.125000	93.375000	93.500000	93.500000	93.438000	93.312000	93.125000	92.812000	92.375000	91.938000	91.562000	91.125000	90.500000	89.625000	88.500000	87.125000	85.500000	83.750000	81.938000	80.188000	78.562000	77.125000	75.938000	74.875000	73.938000	73.000000	72.125000	71.312000	70.688000	70.125000	69.688000	69.188000	68.750000	68.312000	67.938000	67.500000	67.125000	66.625000	66.188000	65.812000	65.438000	65.062000	64.562000	64.062000	63.688000	63.312000	62.875000	62.250000	61.625000	61.000000	60.562000	60.312000	60.188000	59.812000	59.000000	58.188000	57.625000	57.375000	57.062000	56.250000	54.875000	53.375000	52.312000	51.688000	51.250000	50.688000	50.125000	49.688000	49.062000	48.188000	47.500000	47.375000	47.312000	46.625000	45.500000	44.875000	45.438000	46.688000	47.625000	47.625000	47.125000	47.125000	48.125000	49.938000	51.438000	51.938000	51.812000	51.750000	52.312000	53.250000	53.688000	53.062000	51.375000	49.750000	49.250000	49.938000	50.625000	50.250000	48.938000	47.500000	47.062000	47.438000	47.812000	47.625000	47.125000	47.312000	48.875000	51.500000	54.438000	57.375000	60.312000	63.375000	66.562000	69.750000	72.938000	76.250000	79.688000	82.812000	85.312000	87.062000	88.562000	89.938000	91.188000	92.188000	92.812000	93.125000	93.312000	93.375000	93.438000	93.312000	93.188000	93.188000	93.062000	92.625000	91.875000	91.188000	90.875000	90.812000	90.375000	89.062000	87.250000	85.375000	83.812000	82.438000	80.812000	78.938000	77.125000	75.812000	74.875000	74.125000	73.125000	72.000000	71.062000	70.500000	70.250000	69.938000	69.438000	68.938000	68.562000	68.250000	68.062000	67.688000	67.250000	66.812000	66.438000	66.188000	65.875000	65.562000	65.062000	64.562000	64.125000	63.750000	63.375000	62.875000	62.312000	61.812000	61.312000	60.938000	60.562000	60.125000	59.625000	59.125000	58.625000	58.188000	57.812000	57.500000	57.125000	56.812000	56.375000	55.938000	55.500000	55.125000	54.938000	54.750000	54.438000	54.062000	53.750000	53.500000	53.188000	52.875000	52.625000	52.438000	52.250000	52.000000	51.688000	51.375000	51.250000	51.125000	50.875000	50.562000	50.188000	50.000000	49.938000	49.750000	49.500000	49.062000	48.750000	48.438000	48.188000	48.000000	47.875000	47.750000	47.625000	47.500000	47.250000	47.000000	46.750000	46.500000	46.188000	45.938000	45.938000	46.250000	47.125000	48.500000	50.562000	53.188000	56.250000	59.562000	62.875000	66.125000	69.062000	71.938000	74.750000	77.688000	80.688000	83.500000	86.000000	88.062000	89.812000	91.125000	92.250000	93.125000	93.812000	94.312000	94.625000	94.812000	94.875000	94.875000	94.688000	94.500000	94.250000	93.938000	93.562000	93.062000	92.438000	91.750000	91.000000	90.062000	88.875000	87.438000	85.688000	83.875000	82.000000	80.312000	78.875000	77.625000	76.500000	75.438000	74.438000	73.500000	72.750000	72.062000	71.375000	70.812000	70.312000	69.875000	69.438000	68.938000	68.500000	68.125000	67.812000	67.438000	67.000000	66.500000	66.000000	65.562000	65.125000	64.750000	64.375000	63.875000	63.312000	62.812000	62.438000	62.062000	61.625000	61.125000	60.688000	60.312000	60.000000	59.625000	59.250000	58.875000	58.500000	58.188000	57.875000	57.500000	57.125000	56.688000	56.312000	56.000000	55.750000	55.500000	55.188000	54.812000	54.375000	54.000000	53.812000	53.625000	53.375000	52.938000	52.562000	52.312000	52.250000	52.062000	51.812000	51.500000	51.312000	51.188000	51.000000	50.750000	50.438000	50.188000	49.938000	49.750000	49.562000	49.438000	49.312000	49.188000	48.938000	48.750000	48.500000	48.250000	47.938000	47.500000	47.125000	46.938000	46.938000	47.250000	48.000000	49.375000	51.438000	54.188000	57.375000	60.688000	64.062000	67.250000	70.375000	73.375000	76.375000	79.312000	82.188000	84.875000	87.188000	89.125000	90.688000	91.938000	92.875000	93.562000	94.000000	94.312000	94.500000	94.625000	94.500000	94.312000	94.000000	93.688000	93.438000	93.125000	92.688000	92.062000	91.375000	90.625000	89.812000	88.875000	87.438000	85.625000	83.562000	81.688000	80.062000	78.688000	77.312000	76.000000	74.875000	74.000000	73.125000	72.250000	71.438000	70.750000	70.250000	69.812000	69.438000	69.000000	68.500000	68.062000	67.625000	67.312000	67.000000	66.625000	66.188000	65.750000	65.312000	65.000000	64.625000	64.188000	63.625000	63.062000	62.625000	62.312000	61.938000	61.562000	61.062000	60.500000	60.062000	59.688000	59.375000	59.000000	58.500000	58.000000	57.625000	57.312000	57.062000	56.688000	56.250000	55.875000	55.562000	55.312000	55.062000	54.750000	54.438000	54.062000	53.688000	53.438000	53.188000	53.000000	52.688000	52.375000	52.000000	51.750000	51.625000	51.375000	51.062000	50.812000	50.625000	50.562000	50.375000	50.062000	49.688000	49.438000	49.250000	49.125000	49.000000	48.875000	48.688000	48.500000	48.312000	48.062000	47.875000	47.562000	47.250000	46.812000	46.500000	46.312000	46.500000	47.062000	48.062000	49.812000	52.250000	55.250000	58.562000	61.938000	65.250000	68.438000	71.438000	74.438000	77.438000	80.312000	83.125000	85.688000	87.812000	89.500000	90.750000	91.688000	92.500000	93.125000	93.625000	93.875000	94.000000	94.062000	94.000000	93.750000	93.438000	93.188000	92.938000	92.625000	92.125000	91.500000	90.812000	90.125000	89.125000	87.750000	86.062000	84.125000	82.250000	80.500000	78.812000	77.375000	76.125000	75.062000	74.125000	73.188000	72.188000	71.375000	70.750000	70.312000	69.938000	69.500000	69.000000	68.625000	68.312000	67.938000	67.625000	67.312000	66.938000	66.562000	66.062000	65.625000	65.188000	64.812000	64.375000	63.875000	63.312000	62.875000	62.500000	62.125000	61.688000	61.188000	60.688000	60.250000	59.938000	59.500000	59.062000	58.625000	58.188000	57.875000	57.562000	57.188000	56.812000	56.438000	56.125000	55.812000	55.500000	55.250000	54.938000	54.688000	54.312000	54.000000	53.688000	53.438000	53.188000	52.938000	52.562000	52.188000	51.938000	51.750000	51.625000	51.312000	51.000000	50.750000	50.625000	50.562000	50.312000	50.000000	49.625000	49.438000	49.375000	49.250000	49.062000	48.812000	48.688000	48.625000	48.500000	48.312000	48.000000	47.625000	47.312000	47.062000	46.875000	46.812000	46.938000	47.500000	48.688000	50.625000	53.250000	56.312000	59.500000	62.812000	66.062000	69.250000	72.312000	75.312000	78.188000	81.062000	83.812000	86.438000	88.688000	90.375000	91.688000	92.625000	93.500000	94.188000	94.688000	94.875000	94.875000	94.688000	94.500000	94.312000	94.125000	93.875000	93.500000	93.062000	92.562000	92.000000	91.438000	90.625000	89.625000	88.250000	86.625000	84.812000	83.000000	81.250000	79.688000	78.375000	77.250000	76.188000	75.188000	74.188000	73.312000	72.562000	71.938000	71.438000	71.000000	70.625000	70.188000	69.688000	69.312000	68.938000	68.625000	68.312000	67.875000	67.375000	66.938000	66.562000	66.188000	65.812000	65.375000	64.875000	64.438000	64.062000	63.688000	63.250000	62.750000	62.250000	61.812000	61.438000	61.000000	60.562000	60.125000	59.625000	59.250000	58.938000	58.562000	58.188000	57.812000	57.375000	57.000000	56.625000	56.312000	56.000000	55.625000	55.250000	54.938000	54.688000	54.438000	54.125000	53.812000	53.500000	53.250000	53.062000	52.812000	52.562000	52.250000	51.938000	51.750000	51.625000	51.438000	51.125000	50.812000	50.438000	50.188000	50.000000	49.750000	49.500000	49.312000	49.125000	49.062000	49.000000	48.812000	48.562000	48.188000	47.750000	47.500000	47.312000	47.312000	47.500000	48.125000	49.375000	51.375000	54.000000	57.000000	60.188000	63.312000	66.438000	69.500000	72.500000	75.438000	78.375000	81.312000	84.188000	86.875000	89.125000	90.938000	92.250000	93.375000	94.375000	95.312000	96.000000	96.375000	96.500000	96.500000	96.500000	96.438000	96.312000	96.062000	95.688000	95.312000	94.875000	94.375000	93.750000	92.938000	91.938000	90.688000	89.188000	87.500000	85.562000	83.625000	81.812000	80.188000	78.875000	77.750000	76.688000	75.562000	74.438000	73.500000	72.812000	72.250000	71.750000	71.250000	70.688000	70.312000	69.938000	69.562000	69.188000	68.812000	68.438000	68.000000	67.625000	67.188000	66.812000	66.438000	65.938000	65.375000	64.875000	64.438000	64.125000	63.750000	63.188000	62.625000	62.188000	61.812000	61.438000	61.000000	60.500000	60.000000	59.562000	59.188000	58.875000	58.500000	58.125000	57.688000	57.375000	57.000000	56.625000	56.250000	55.938000	55.688000	55.375000	55.062000	54.625000	54.250000	54.000000	53.750000	53.625000	53.438000	53.250000	53.000000	52.750000	52.562000	52.312000	52.125000	51.938000	51.750000	51.562000	51.250000	51.000000	50.750000	50.500000	50.250000	49.938000	49.625000	49.438000	49.375000	49.312000	49.188000	49.000000	48.812000	48.625000	48.500000	48.250000	47.812000	47.375000
[truncated: 1,827,636 more chars]
